# Supplementary material for: N-(3-Bromo-5-methyl-2-pyrid­yl)-4-methyl­benzene­sulfonamide
Source: Acta Crystallogr Sect E Struct Rep Online. 2009 Dec 19;66(Pt 1):o205. doi: 10.1107/S1600536809054014 (PMC2980089; doi:10.1107/S1600536809054014)
Supplement: Supplementary file 1 [file e-66-0o205-sup1.cif]

##############################################################################
###                                                                        ###
###        Electronic paper (Acta Crystallographica Section E)             ###
###                                                                        ###
##############################################################################
#                                                                            #
# This CIF contains the data in a paper accepted for publication in Acta     #
# Crystallographica Section E. It conforms to the requirements of Notes      #
# for Authors for Section E, and has been peer reviewed under the auspices   #
# of the IUCr Commission on Journals.                                        #
#                                                                            #
# Full details of the Crystallographic Information File format               #
# are given in the paper "The Crystallographic Information File (CIF):       #
# a New Standard Archive File for Crystallography" by S. R. Hall, F. H.      #
# Allen and I. D. Brown [Acta Cryst. (1991), A47, 655-685].                  #
#                                                                            #
# The current version of the core CIF dictionary is obtainable from          #
# ftp://ftp.iucr.org/pub/cif_core.dic. The current version number is 2.4.    #
#                                                                            #
# Software is freely available for graphical display of the structure(s) in  #
# this CIF.  For information consult the CIF home page http://www.iucr.org/  #
# cif/home.html                                                              #
#                                                                            #
# This file may be used for bona fide research purposes within the           #
# scientific community so long as proper attribution is given to the journal # 
# article from which it was obtained.                                        #
#                                                                            #
##############################################################################
                                             
data_global
_audit_creation_method     'SHELXL-97'
_journal_date_recd_electronic     2009-11-08
_journal_date_accepted     2009-12-15
_journal_name_full     'Acta Crystallographica, Section E'
_journal_year     2010
_journal_volume     66
_journal_issue      1
_journal_page_first     o205
_journal_page_last     o205
_journal_paper_category     QO
_journal_coeditor_code     RZ2394
_publ_contact_author_name     ' Lijuan Chen'
_publ_contact_author_address
;
State Key Laboratory of Biotherapy, West China
Hospital, West China Medical School, Sichuan University,
Gaopeng Street,Keyuan Road 4, Chengdu 610041, China.
;
_publ_contact_author_email     'luo_youfu@scu.edu.cn'
_publ_contact_author_fax     '+86 28 85164060'
_publ_contact_author_phone     '+86 28 85164063'
_publ_section_title
;
<i>N</i>-(3-Bromo-5-methyl-2-pyridyl)-4-methylbenzenesulfonamide
;
loop_
    _publ_author_name
    _publ_author_address
    'Ming Peng'
;
  State Key Laboratory of Biotherapy
  Sichuan University
  Chengdu 610064
  People's Republic of China
;
    'Youfu Luo'
;
  State Key Laboratory of Biotherapy
  Sichuan University
  Chengdu 610064
  People's Republic of China
;
    'Lijuan Chen'
;
  State Key Laboratory of Biotherapy
  Sichuan University
  Chengdu 610064
  People's Republic of China
;
data_I
_audit_creation_method     SHELXL-97
_chemical_name_systematic
;
<i>N</i>-(3-Bromo-5-methyl-2-pyridyl)-4-methylbenzenesulfonamide
;
_chemical_name_common     ?
_chemical_formula_moiety     'C13 H13 Br N2 O2 S'
_chemical_formula_sum     'C13 H13 Br N2 O2 S'
_chemical_formula_iupac     'C13 H13 Br N2 O2 S'
_chemical_formula_weight     341.22
_symmetry_cell_setting     Monoclinic
_symmetry_space_group_name_H-M     'P 21/c'
_symmetry_space_group_name_Hall     '-P 2ybc'
loop_
    _symmetry_equiv_pos_as_xyz
    'x, y, z'
    '-x, y+1/2, -z+1/2'
    '-x, -y, -z'
    'x, -y-1/2, z-1/2'
_cell_length_a     11.832(2)
_cell_length_b     13.305(3)
_cell_length_c     8.6263(17)
_cell_angle_alpha     90.00
_cell_angle_beta     105.52(3)
_cell_angle_gamma     90.00
_cell_volume     1308.5(5)
_cell_formula_units_Z     4
_cell_measurement_reflns_used     4245
_cell_measurement_theta_min     2.30
_cell_measurement_theta_max     27.9
_cell_measurement_temperature     113(2)
_exptl_crystal_description     block
_exptl_crystal_colour     colourless
_exptl_crystal_size_max     0.22
_exptl_crystal_size_mid     0.21
_exptl_crystal_size_min     0.18
_exptl_crystal_density_diffrn     1.732
_exptl_crystal_density_meas     ?
_exptl_crystal_density_method     'not measured'
_exptl_crystal_F_000     688
_exptl_absorpt_coefficient_mu     3.300
_exptl_absorpt_correction_type     multi-scan
_exptl_absorpt_process_details     '(CrystalClear; Rigaku/MSC, 2005)'
_exptl_absorpt_correction_T_min     0.5305
_exptl_absorpt_correction_T_max     0.5881
_exptl_special_details
;
;
_diffrn_ambient_temperature     113(2)
_diffrn_radiation_type     MoK\a
_diffrn_radiation_wavelength     0.71073
_diffrn_radiation_source     'rotating anode'
_diffrn_radiation_monochromator     confocal
_diffrn_measurement_device_type     'Rigaku Saturn CCD area-detector'
_diffrn_measurement_method     '\f and \w scans'
_diffrn_detector_area_resol_mean     7.31
_diffrn_reflns_number     10637
_diffrn_reflns_av_R_equivalents     0.0369
_diffrn_reflns_av_sigmaI/netI     0.0418
_diffrn_reflns_theta_min     2.35
_diffrn_reflns_theta_max     27.85
_diffrn_reflns_theta_full     27.85
_diffrn_measured_fraction_theta_max     0.993
_diffrn_measured_fraction_theta_full     0.993
_diffrn_reflns_limit_h_min     -9
_diffrn_reflns_limit_h_max     15
_diffrn_reflns_limit_k_min     -17
_diffrn_reflns_limit_k_max     17
_diffrn_reflns_limit_l_min     -10
_diffrn_reflns_limit_l_max     11
_diffrn_standards_number     ?
_diffrn_standards_interval_count     ?
_diffrn_standards_interval_time     ?
_diffrn_standards_decay_%     ?
_refine_special_details
;
Refinement of <i>F</i>^2^ against ALL reflections. The weighted <i>R</i>-factor
<i>wR</i> and goodness of fit <i>S</i> are based on <i>F</i>^2^, conventional
<i>R</i>-factors <i>R</i> are based on <i>F</i>, with <i>F</i> set to zero for
negative <i>F</i>^2^. The threshold expression of <i>F</i>^2^ >
\s(<i>F</i>^2^) is used only for calculating <i>R</i>-factors(gt) <i>etc</i>.
and is not relevant to the choice of reflections for refinement.
<i>R</i>-factors based on <i>F</i>^2^ are statistically about twice as large
as those based on <i>F</i>, and <i>R</i>- factors based on ALL data will be
even larger.
;
_reflns_number_total     3102
_reflns_number_gt     2455
_reflns_threshold_expression     I>2\s(I)
_refine_ls_structure_factor_coef     Fsqd
_refine_ls_matrix_type     full
_refine_ls_R_factor_all     0.0377
_refine_ls_R_factor_gt     0.0284
_refine_ls_wR_factor_gt     0.0683
_refine_ls_wR_factor_ref     0.0711
_refine_ls_goodness_of_fit_ref     1.027
_refine_ls_restrained_S_all     1.027
_refine_ls_number_reflns     3102
_refine_ls_number_parameters     178
_refine_ls_number_restraints     0
_refine_ls_hydrogen_treatment     mixed
_refine_ls_weighting_scheme     calc
_refine_ls_weighting_details
                 'calc w=1/[\s^2^(Fo^2^)+(0.0398P)^2^] where P=(Fo^2^+2Fc^2^)/3'
_atom_sites_solution_hydrogens     mixed
_atom_sites_solution_primary     direct
_atom_sites_solution_secondary     difmap
_refine_ls_shift/su_max     0.001
_refine_ls_shift/su_mean     0.000
_refine_diff_density_max     0.375
_refine_diff_density_min     -0.658
_refine_ls_extinction_method     none
_refine_ls_extinction_coef     ?
loop_
    _atom_type_symbol
    _atom_type_description
    _atom_type_scat_dispersion_real
    _atom_type_scat_dispersion_imag
    _atom_type_scat_source
    'C' 'C' 0.0033 0.0016
                         'International Tables Vol C Tables 4.2.6.8 and 6.1.1.4'
    'H' 'H' 0.0000 0.0000
                         'International Tables Vol C Tables 4.2.6.8 and 6.1.1.4'
    'N' 'N' 0.0061 0.0033
                         'International Tables Vol C Tables 4.2.6.8 and 6.1.1.4'
    'O' 'O' 0.0106 0.0060
                         'International Tables Vol C Tables 4.2.6.8 and 6.1.1.4'
    'S' 'S' 0.1246 0.1234
                         'International Tables Vol C Tables 4.2.6.8 and 6.1.1.4'
    'Br' 'Br' -0.2901 2.4595
                         'International Tables Vol C Tables 4.2.6.8 and 6.1.1.4'
_computing_data_collection     'DIFRAC (Gabe & White, 1993)'
_computing_cell_refinement     'DIFRAC (Gabe & White, 1993)'
_computing_data_reduction     'NRCVAX (Gabe <i>et al.</i>,  1989)'
_computing_structure_solution     'SHELXS97 (Sheldrick, 2008)'
_computing_structure_refinement     'SHELXL97 (Sheldrick, 2008)'
_computing_molecular_graphics
;
ORTEPIII (Burnett & Johnson, 1996) and Mercury
(Macrae <i>et al.</i>, 2006)
;
_computing_publication_material     'SHELXL97 (Sheldrick, 2008)'
loop_
    _atom_site_type_symbol
    _atom_site_label
    _atom_site_fract_x
    _atom_site_fract_y
    _atom_site_fract_z
    _atom_site_U_iso_or_equiv
    _atom_site_adp_type
    _atom_site_calc_flag
    _atom_site_refinement_flags
    _atom_site_occupancy
    _atom_site_disorder_assembly
    _atom_site_disorder_group
    Br Br1 0.542001(19) 0.267131(17) 1.09928(3) 0.01935(8) Uani d . 1 . .
    S S1 0.23555(5) 0.35572(4) 0.64144(6) 0.01313(13) Uani d . 1 . .
    O O1 0.27402(13) 0.33591(11) 0.50006(17) 0.0180(3) Uani d . 1 . .
    O O2 0.14905(13) 0.29181(11) 0.67992(18) 0.0174(3) Uani d . 1 . .
    N N1 0.34782(16) 0.34723(14) 0.8024(2) 0.0142(4) Uani d . 1 . .
    H H1 0.339(2) 0.312(2) 0.861(3) 0.026(8) Uiso d . 1 . .
    N N2 0.46548(15) 0.46217(13) 0.7147(2) 0.0143(4) Uani d . 1 . .
    C C1 0.45737(17) 0.39383(15) 0.8237(2) 0.0118(4) Uani d . 1 . .
    C C2 0.55266(18) 0.36978(14) 0.9520(2) 0.0119(4) Uani d . 1 . .
    C C3 0.65784(18) 0.42026(15) 0.9708(2) 0.0146(4) Uani d . 1 . .
    H H3 0.7229 0.4056 1.0598 0.018 Uiso calc R 1 . .
    C C4 0.66762(18) 0.49303(15) 0.8579(2) 0.0137(4) Uani d . 1 . .
    C C5 0.56853(19) 0.50966(15) 0.7326(2) 0.0146(4) Uani d . 1 . .
    H H5 0.5736 0.5580 0.6537 0.018 Uiso calc R 1 . .
    C C6 0.77966(19) 0.55118(16) 0.8732(3) 0.0194(5) Uani d . 1 . .
    H H6A 0.7756 0.5862 0.7719 0.029 Uiso calc R 1 . .
    H H6B 0.8463 0.5047 0.8971 0.029 Uiso calc R 1 . .
    H H6C 0.7898 0.6004 0.9604 0.029 Uiso calc R 1 . .
    C C7 0.18506(18) 0.48129(15) 0.6312(2) 0.0131(4) Uani d . 1 . .
    C C8 0.09300(18) 0.50427(16) 0.6980(2) 0.0135(4) Uani d . 1 . .
    H H8 0.0581 0.4534 0.7471 0.016 Uiso calc R 1 . .
    C C9 0.05321(18) 0.60313(16) 0.6914(2) 0.0158(4) Uani d . 1 . .
    H H9 -0.0099 0.6193 0.7356 0.019 Uiso calc R 1 . .
    C C10 0.10400(19) 0.67832(15) 0.6215(2) 0.0150(4) Uani d . 1 . .
    C C11 0.19340(19) 0.65226(16) 0.5508(3) 0.0166(5) Uani d . 1 . .
    H H11 0.2269 0.7027 0.4990 0.020 Uiso calc R 1 . .
    C C12 0.23404(18) 0.55464(16) 0.5549(2) 0.0154(4) Uani d . 1 . .
    H H12 0.2947 0.5380 0.5061 0.018 Uiso calc R 1 . .
    C C13 0.0635(2) 0.78579(17) 0.6201(3) 0.0216(5) Uani d . 1 . .
    H H13A 0.1296 0.8283 0.6755 0.032 Uiso calc R 1 . .
    H H13B 0.0012 0.7903 0.6753 0.032 Uiso calc R 1 . .
    H H13C 0.0332 0.8086 0.5087 0.032 Uiso calc R 1 . .
loop_
    _atom_site_aniso_label
    _atom_site_aniso_U_11
    _atom_site_aniso_U_22
    _atom_site_aniso_U_33
    _atom_site_aniso_U_12
    _atom_site_aniso_U_13
    _atom_site_aniso_U_23
    Br1 0.01556(13) 0.02025(13) 0.02032(14) -0.00270(9) 0.00147(9) 0.00962(9)
    S1 0.0115(3) 0.0124(2) 0.0134(3) 0.0010(2) -0.0002(2) -0.00113(19)
    O1 0.0207(8) 0.0192(8) 0.0133(8) 0.0031(7) 0.0029(7) -0.0030(6)
    O2 0.0123(8) 0.0144(7) 0.0235(9) -0.0028(6) 0.0011(7) 0.0003(6)
    N1 0.0114(9) 0.0164(9) 0.0135(10) -0.0018(8) 0.0009(8) 0.0047(8)
    N2 0.0138(9) 0.0157(9) 0.0130(8) 0.0020(7) 0.0026(7) 0.0018(7)
    C1 0.0119(10) 0.0119(10) 0.0124(10) 0.0006(8) 0.0047(8) -0.0027(8)
    C2 0.0144(10) 0.0104(9) 0.0119(10) -0.0005(8) 0.0051(8) -0.0003(8)
    C3 0.0130(10) 0.0157(10) 0.0128(11) 0.0001(9) -0.0005(9) -0.0014(8)
    C4 0.0156(11) 0.0120(10) 0.0139(10) -0.0011(9) 0.0049(9) -0.0005(8)
    C5 0.0187(11) 0.0115(10) 0.0148(10) -0.0006(9) 0.0063(9) 0.0027(8)
    C6 0.0170(12) 0.0192(11) 0.0218(12) -0.0034(10) 0.0051(9) 0.0039(9)
    C7 0.0121(10) 0.0133(10) 0.0115(10) 0.0018(8) -0.0008(8) 0.0001(8)
    C8 0.0108(10) 0.0167(10) 0.0123(10) -0.0011(9) 0.0019(8) 0.0001(8)
    C9 0.0117(10) 0.0215(11) 0.0140(11) 0.0019(9) 0.0031(9) -0.0023(9)
    C10 0.0141(11) 0.0141(11) 0.0138(11) 0.0017(9) -0.0015(9) -0.0011(8)
    C11 0.0138(11) 0.0173(11) 0.0177(11) -0.0007(9) 0.0026(9) 0.0025(9)
    C12 0.0120(10) 0.0201(11) 0.0141(11) 0.0013(9) 0.0036(9) 0.0008(8)
    C13 0.0206(12) 0.0172(12) 0.0242(13) 0.0015(9) 0.0009(10) -0.0009(9)
_geom_special_details
;
All e.s.d.'s (except the e.s.d. in the dihedral angle between two l.s. planes)
are estimated using the full covariance matrix. The cell e.s.d.'s are taken
into account individually in the estimation of e.s.d.'s in distances, angles
and torsion angles; correlations between e.s.d.'s in cell parameters are only
used when they are defined by crystal symmetry. An approximate (isotropic)
treatment of cell e.s.d.'s is used for estimating e.s.d.'s involving l.s.
planes.
;
loop_
    _geom_bond_atom_site_label_1
    _geom_bond_atom_site_label_2
    _geom_bond_site_symmetry_2
    _geom_bond_distance
    _geom_bond_publ_flag
    Br1 C2 . 1.8925(19) ?
    S1 O1 . 1.4357(15) ?
    S1 O2 . 1.4361(15) ?
    S1 N1 . 1.649(2) ?
    S1 C7 . 1.768(2) ?
    N1 C1 . 1.404(3) ?
    N1 H1 . 0.72(2) ?
    N2 C1 . 1.330(2) ?
    N2 C5 . 1.345(3) ?
    C1 C2 . 1.389(3) ?
    C2 C3 . 1.385(3) ?
    C3 C4 . 1.400(3) ?
    C3 H3 . 0.9500 ?
    C4 C5 . 1.384(3) ?
    C4 C6 . 1.510(3) ?
    C5 H5 . 0.9500 ?
    C6 H6A . 0.9800 ?
    C6 H6B . 0.9800 ?
    C6 H6C . 0.9800 ?
    C7 C12 . 1.388(3) ?
    C7 C8 . 1.396(3) ?
    C8 C9 . 1.393(3) ?
    C8 H8 . 0.9500 ?
    C9 C10 . 1.385(3) ?
    C9 H9 . 0.9500 ?
    C10 C11 . 1.399(3) ?
    C10 C13 . 1.507(3) ?
    C11 C12 . 1.382(3) ?
    C11 H11 . 0.9500 ?
    C12 H12 . 0.9500 ?
    C13 H13A . 0.9800 ?
    C13 H13B . 0.9800 ?
    C13 H13C . 0.9800 ?
loop_
    _geom_angle_atom_site_label_1
    _geom_angle_atom_site_label_2
    _geom_angle_atom_site_label_3
    _geom_angle_site_symmetry_1
    _geom_angle_site_symmetry_3
    _geom_angle
    _geom_angle_publ_flag
    O1 S1 O2 . . 119.68(9) ?
    O1 S1 N1 . . 109.63(9) ?
    O2 S1 N1 . . 103.19(9) ?
    O1 S1 C7 . . 108.09(9) ?
    O2 S1 C7 . . 108.59(10) ?
    N1 S1 C7 . . 106.98(9) ?
    C1 N1 S1 . . 125.99(15) ?
    C1 N1 H1 . . 120(2) ?
    S1 N1 H1 . . 113(2) ?
    C1 N2 C5 . . 118.33(18) ?
    N2 C1 C2 . . 121.59(19) ?
    N2 C1 N1 . . 116.62(18) ?
    C2 C1 N1 . . 121.79(18) ?
    C3 C2 C1 . . 119.62(18) ?
    C3 C2 Br1 . . 119.36(15) ?
    C1 C2 Br1 . . 121.01(15) ?
    C2 C3 C4 . . 119.51(19) ?
    C2 C3 H3 . . 120.2 ?
    C4 C3 H3 . . 120.2 ?
    C5 C4 C3 . . 116.35(19) ?
    C5 C4 C6 . . 121.78(18) ?
    C3 C4 C6 . . 121.87(19) ?
    N2 C5 C4 . . 124.57(19) ?
    N2 C5 H5 . . 117.7 ?
    C4 C5 H5 . . 117.7 ?
    C4 C6 H6A . . 109.5 ?
    C4 C6 H6B . . 109.5 ?
    H6A C6 H6B . . 109.5 ?
    C4 C6 H6C . . 109.5 ?
    H6A C6 H6C . . 109.5 ?
    H6B C6 H6C . . 109.5 ?
    C12 C7 C8 . . 120.86(19) ?
    C12 C7 S1 . . 120.64(16) ?
    C8 C7 S1 . . 118.48(15) ?
    C9 C8 C7 . . 118.85(19) ?
    C9 C8 H8 . . 120.6 ?
    C7 C8 H8 . . 120.6 ?
    C10 C9 C8 . . 121.23(19) ?
    C10 C9 H9 . . 119.4 ?
    C8 C9 H9 . . 119.4 ?
    C9 C10 C11 . . 118.52(19) ?
    C9 C10 C13 . . 120.96(19) ?
    C11 C10 C13 . . 120.53(19) ?
    C12 C11 C10 . . 121.4(2) ?
    C12 C11 H11 . . 119.3 ?
    C10 C11 H11 . . 119.3 ?
    C11 C12 C7 . . 119.1(2) ?
    C11 C12 H12 . . 120.5 ?
    C7 C12 H12 . . 120.5 ?
    C10 C13 H13A . . 109.5 ?
    C10 C13 H13B . . 109.5 ?
    H13A C13 H13B . . 109.5 ?
    C10 C13 H13C . . 109.5 ?
    H13A C13 H13C . . 109.5 ?
    H13B C13 H13C . . 109.5 ?
loop_
    _geom_torsion_atom_site_label_1
    _geom_torsion_atom_site_label_2
    _geom_torsion_atom_site_label_3
    _geom_torsion_atom_site_label_4
    _geom_torsion_site_symmetry_1
    _geom_torsion_site_symmetry_2
    _geom_torsion_site_symmetry_3
    _geom_torsion_site_symmetry_4
    _geom_torsion
    _geom_torsion_publ_flag
    O1 S1 N1 C1 . . . . 49.3(2) ?
    O2 S1 N1 C1 . . . . 177.92(17) ?
    C7 S1 N1 C1 . . . . -67.63(19) ?
    C5 N2 C1 C2 . . . . -1.2(3) ?
    C5 N2 C1 N1 . . . . 178.89(17) ?
    S1 N1 C1 N2 . . . . 10.4(3) ?
    S1 N1 C1 C2 . . . . -169.47(15) ?
    N2 C1 C2 C3 . . . . 2.3(3) ?
    N1 C1 C2 C3 . . . . -177.83(18) ?
    N2 C1 C2 Br1 . . . . -176.47(15) ?
    N1 C1 C2 Br1 . . . . 3.4(3) ?
    C1 C2 C3 C4 . . . . -1.7(3) ?
    Br1 C2 C3 C4 . . . . 177.10(14) ?
    C2 C3 C4 C5 . . . . 0.1(3) ?
    C2 C3 C4 C6 . . . . 179.38(19) ?
    C1 N2 C5 C4 . . . . -0.4(3) ?
    C3 C4 C5 N2 . . . . 1.0(3) ?
    C6 C4 C5 N2 . . . . -178.28(18) ?
    O1 S1 C7 C12 . . . . -31.16(19) ?
    O2 S1 C7 C12 . . . . -162.43(16) ?
    N1 S1 C7 C12 . . . . 86.82(18) ?
    O1 S1 C7 C8 . . . . 147.25(15) ?
    O2 S1 C7 C8 . . . . 15.98(18) ?
    N1 S1 C7 C8 . . . . -94.77(17) ?
    C12 C7 C8 C9 . . . . -2.0(3) ?
    S1 C7 C8 C9 . . . . 179.57(15) ?
    C7 C8 C9 C10 . . . . -0.6(3) ?
    C8 C9 C10 C11 . . . . 2.8(3) ?
    C8 C9 C10 C13 . . . . -177.77(19) ?
    C9 C10 C11 C12 . . . . -2.4(3) ?
    C13 C10 C11 C12 . . . . 178.16(19) ?
    C10 C11 C12 C7 . . . . -0.2(3) ?
    C8 C7 C12 C11 . . . . 2.4(3) ?
    S1 C7 C12 C11 . . . . -179.22(16) ?
loop_
    _geom_hbond_atom_site_label_D
    _geom_hbond_atom_site_label_H
    _geom_hbond_atom_site_label_A
    _geom_hbond_site_symmetry_A
    _geom_hbond_distance_DH
    _geom_hbond_distance_HA
    _geom_hbond_distance_DA
    _geom_hbond_angle_DHA
    N1 H1 Br1 . 0.72(3) 2.78(2) 3.134(2) 114(2)
    N1 H1 O1 4_566 0.72(3) 2.53(3) 3.225(2) 164(3)
    C3 H3 Cg1 3_667 0.95 2.76 3.648(2) 155
