# Supplementary material for: N-(3-Bromo-5-methyl-2-pyrid­yl)-4-methyl­benzene­sulfonamide
Source: Acta Crystallogr Sect E Struct Rep Online. 2009 Dec 19;66(Pt 1):o205. doi: 10.1107/S1600536809054014 (PMC2980089; doi:10.1107/S1600536809054014)
Supplement: Supplementary file 2 [file e-66-0o205-Isup2.hkl]

# 
# h,k,l, Fc-squared, Fo-squared, sigma(Fo-squared) and status flag 
# 
data_I
_shelx_title ' R90711H1 in P2(1)/c' 
_shelx_refln_list_code          4 
_shelx_F_calc_maximum      162.38 
_exptl_crystal_F_000       688.00 
_reflns_d_resolution_high  0.7608 
 
loop_ 
 _symmetry_equiv_pos_as_xyz 
 'x, y, z' 
 '-x, y+1/2, -z+1/2' 
 '-x, -y, -z' 
 'x, -y-1/2, z-1/2' 
 
_cell_length_a    11.8315 
_cell_length_b    13.3046 
_cell_length_c     8.6263 
_cell_angle_alpha  90.000 
_cell_angle_beta  105.520 
_cell_angle_gamma  90.000 
 
_shelx_F_squared_multiplier     1.000 
 
loop_ 
 _refln_index_h 
 _refln_index_k 
 _refln_index_l 
 _refln_F_squared_calc 
 _refln_F_squared_meas 
 _refln_F_squared_sigma 
 _refln_observed_status 
   2   0   0     1069.93     1012.55     40.82 o 
   3   0   0    18443.29    18515.28    300.72 o 
   4   0   0    10068.87     8566.99    253.38 o 
   5   0   0      447.24      516.62     15.57 o 
   6   0   0     1168.56     1288.37     47.22 o 
   7   0   0      267.45      370.94     22.49 o 
   8   0   0     2407.10     2722.99     69.19 o 
  10   0   0    10616.10    11230.15    151.60 o 
  11   0   0     2787.69     2924.14    113.82 o 
  12   0   0     1682.01     1732.87     97.47 o 
  13   0   0     3114.33     3410.33    146.85 o 
  14   0   0     1516.95     1551.45     67.87 o 
   1   1   0      856.99      839.51      6.29 o 
   2   1   0      791.90      774.29      9.70 o 
   3   1   0    26367.16    24389.15    390.28 o 
   4   1   0     3598.26     3197.06     27.88 o 
   5   1   0     9512.33     8559.49    237.25 o 
   6   1   0     5879.12     5789.38    117.93 o 
   7   1   0     9779.23     9127.72    116.78 o 
   8   1   0     4292.56     4460.48     90.58 o 
   9   1   0       91.73       82.86     19.12 o 
  10   1   0     1589.07     1732.54     52.84 o 
  11   1   0      715.51      712.14     26.06 o 
  12   1   0      337.91      335.59     19.76 o 
  13   1   0      300.27      318.61     34.99 o 
  14   1   0       22.38       22.67     13.46 o 
   0   2   0     4215.47     3984.94     54.71 o 
   1   2   0     2928.30     2706.74     23.23 o 
   2   2   0     8796.19     7714.72     58.79 o 
   3   2   0     4582.09     4275.07     37.50 o 
   4   2   0     1366.59     1282.72     13.60 o 
   5   2   0     1112.26     1288.69     18.58 o 
   6   2   0        2.87        8.74      6.46 o 
   7   2   0     1579.09     1561.74     30.95 o 
   8   2   0      161.23      173.82     18.70 o 
   9   2   0      472.85      496.46     22.28 o 
  10   2   0     3445.18     3573.45    102.68 o 
  11   2   0     2034.23     2078.21     64.74 o 
  12   2   0     2549.29     2683.77     82.31 o 
  13   2   0     1929.13     2026.49     87.79 o 
  14   2   0      495.47      508.57     28.73 o 
   1   3   0     1389.39     1210.04     17.75 o 
   2   3   0     3086.83     2878.02     34.06 o 
   3   3   0     4504.19     4306.13     45.34 o 
   4   3   0    12991.67    12207.46     73.25 o 
   5   3   0    17690.66    16626.19    171.80 o 
   6   3   0     6283.99     5813.09     59.11 o 
   7   3   0     4261.37     4110.30     55.36 o 
   8   3   0     6843.05     6648.83    277.51 o 
   9   3   0     1940.69     1945.62     73.95 o 
  10   3   0      842.35      844.12     31.50 o 
  11   3   0      501.45      524.34     28.14 o 
  12   3   0       13.16       17.85      9.31 o 
  13   3   0       76.89       55.61     25.08 o 
  14   3   0      746.50      785.02     38.05 o 
   0   4   0     4613.25     4698.38     47.94 o 
   1   4   0     5937.45     5503.09     59.16 o 
   2   4   0    16166.66    14376.11     87.13 o 
   3   4   0     6778.13     6519.70     42.35 o 
   4   4   0      156.68      206.14      9.33 o 
   5   4   0     1223.49     1180.40     22.07 o 
   6   4   0      569.85      570.71     12.98 o 
   7   4   0     1348.36     1348.16     43.61 o 
   8   4   0     3056.82     3107.45     57.53 o 
   9   4   0      671.88      649.70     23.87 o 
  10   4   0      469.99      519.21     27.55 o 
  11   4   0     2768.91     2989.94    118.48 o 
  12   4   0     1142.91     1173.24     67.15 o 
  13   4   0      857.63      787.03     38.50 o 
  14   4   0      581.15      559.50     36.85 o 
   1   5   0     5468.50     5034.17     65.84 o 
   2   5   0     6549.99     6609.88     60.23 o 
   3   5   0      102.54      152.72      6.97 o 
   4   5   0      194.44      119.50     14.53 o 
   5   5   0     7628.34     7125.60     67.53 o 
   6   5   0     2073.14     2108.47     55.25 o 
   7   5   0      368.53      363.16     20.73 o 
   8   5   0     3754.89     3882.59     72.00 o 
   9   5   0     4548.97     4673.41     83.89 o 
  10   5   0       12.43       20.42     10.67 o 
  11   5   0      438.33      436.65     22.50 o 
  12   5   0      256.07      271.49     47.59 o 
  13   5   0        4.12        2.28     16.48 o 
  14   5   0      699.23      652.14     44.65 o 
   0   6   0      172.38      252.24     11.91 o 
   1   6   0     5811.05     5854.53     49.46 o 
   2   6   0    12459.17    12051.51     84.45 o 
   3   6   0     1489.07     1435.71     18.37 o 
   4   6   0     1165.39     1340.19     22.81 o 
   5   6   0       98.88       88.31      9.35 o 
   6   6   0      227.22      251.47     16.19 o 
   7   6   0      339.12      338.33     23.16 o 
   8   6   0     1186.98     1218.78     36.04 o 
   9   6   0      283.78      307.46     27.72 o 
  10   6   0     2142.50     2223.84    112.17 o 
  11   6   0      705.76      746.37     29.50 o 
  12   6   0     2465.58     2607.99     95.12 o 
  13   6   0     1389.49     1393.19     69.21 o 
  14   6   0      299.57      264.99    125.39 o 
   1   7   0     1798.54     1981.99     26.25 o 
   2   7   0     2286.48     2297.78     27.25 o 
   3   7   0     1762.06     1773.05     22.97 o 
   4   7   0     3074.28     3283.15     47.06 o 
   5   7   0     4395.39     4397.01     98.17 o 
   6   7   0     2331.90     2349.77    116.00 o 
   7   7   0     3964.91     4017.21     86.15 o 
   8   7   0      779.55      700.23     29.07 o 
   9   7   0     1215.79     1202.64     40.08 o 
  10   7   0      579.67      565.46     32.58 o 
  11   7   0        6.56        4.28     14.29 o 
  12   7   0        1.03        7.54     13.33 o 
  13   7   0      421.10      299.36    145.59 o 
   0   8   0     5298.89     5384.52     78.00 o 
   1   8   0     4720.86     4668.70     53.71 o 
   2   8   0     3068.73     3301.96     38.10 o 
   3   8   0     1373.16     1378.70     22.59 o 
   4   8   0      934.39      958.35     19.05 o 
   5   8   0        1.32        3.94      9.83 o 
   6   8   0      140.08      150.79     15.26 o 
   7   8   0       99.62      130.79     36.48 o 
   8   8   0     1451.07     1414.05     47.87 o 
   9   8   0     1527.45     1480.24     59.90 o 
  10   8   0     1345.95     1317.77     61.63 o 
  11   8   0     1068.76     1048.71     48.66 o 
  12   8   0      339.77      338.94     53.17 o 
  13   8   0      540.85      512.32     58.33 o 
   1   9   0      816.82      892.08     19.90 o 
   2   9   0      288.29      283.26     13.93 o 
   3   9   0     2340.62     2461.30     48.33 o 
   4   9   0     1590.32     1639.59     37.15 o 
   5   9   0       98.26      116.87     28.74 o 
   6   9   0     3243.34     3375.36     75.45 o 
   7   9   0     2039.65     2168.66     63.13 o 
   8   9   0       11.12       21.52     15.44 o 
   9   9   0        7.99       16.54     12.71 o 
  10   9   0      467.06      485.83     28.35 o 
  11   9   0      204.02      180.60     83.53 o 
  12   9   0      113.64       93.28     50.02 o 
   0  10   0     2269.44     2370.98     58.02 o 
   1  10   0     2200.26     2316.50     38.29 o 
   2  10   0      734.86      816.88     22.40 o 
   3  10   0      777.70      827.04     25.65 o 
   4  10   0     3729.93     3893.09     81.32 o 
   5  10   0      373.42      347.43     18.44 o 
   6  10   0      510.34      541.57     25.00 o 
   7  10   0      196.64      184.92     28.22 o 
   8  10   0      205.82      198.90     31.51 o 
   9  10   0     1338.96     1422.05     54.26 o 
  10  10   0      486.50      535.21     81.31 o 
  11  10   0       57.30       49.57     34.90 o 
  12  10   0      287.23      192.25    138.17 o 
   1  11   0        2.91       -1.63     11.44 o 
   2  11   0        7.72        9.48      9.81 o 
   3  11   0     1057.68     1146.98     29.46 o 
   4  11   0     2895.83     3123.12     59.29 o 
   5  11   0       10.04       10.78     17.43 o 
   6  11   0     1104.50     1177.35     70.34 o 
   7  11   0     1392.44     1447.59     51.99 o 
   8  11   0       60.82       54.48     25.75 o 
   9  11   0       12.50       12.53     17.92 o 
  10  11   0      121.41      130.36     70.41 o 
  11  11   0       98.02       56.52     48.48 o 
   0  12   0      299.24      298.74     23.08 o 
   1  12   0      298.55      297.43     17.56 o 
   2  12   0        2.72        9.53      9.78 o 
   3  12   0      280.22      271.10     30.67 o 
   4  12   0      122.30      132.47     29.80 o 
   5  12   0      169.14      170.49     19.95 o 
   6  12   0        0.87       10.81     12.86 o 
   7  12   0        2.47        4.83     16.89 o 
   8  12   0       92.31       72.92     38.22 o 
   9  12   0      182.62      161.13     74.08 o 
  10  12   0       23.37       11.37     28.94 o 
   1  13   0      263.30      273.86     18.95 o 
   2  13   0      118.38      102.04     28.93 o 
   3  13   0       16.28       26.89     10.81 o 
   4  13   0       16.38       13.97      8.94 o 
   5  13   0        7.12        0.70     12.99 o 
   6  13   0        9.14       25.55     23.75 o 
   7  13   0      146.27       51.81     39.68 o 
   8  13   0      169.30      139.33     84.67 o 
   9  13   0      188.58      143.37     91.28 o 
  10  13   0      303.90      214.36    159.90 o 
   0  14   0      911.73      930.52     35.48 o 
   1  14   0       57.87       50.80     14.55 o 
   2  14   0     1085.46     1081.81     34.56 o 
   3  14   0       17.68       24.92     10.65 o 
   4  14   0        3.23       22.75     15.28 o 
   5  14   0      133.06       65.17     43.19 o 
   6  14   0       25.44       10.07     16.30 o 
   7  14   0      290.77      244.77    103.83 o 
   8  14   0       93.82      102.19     53.25 o 
   1  15   0      398.61      416.81     19.42 o 
   2  15   0       52.45       51.22     16.59 o 
   3  15   0      200.91      176.19     55.52 o 
   4  15   0      135.74       90.63     31.49 o 
   5  15   0       57.95       30.97     25.81 o 
   6  15   0        9.63       -1.60     21.24 o 
   7  15   0      425.40      441.49     42.86 o 
   0  16   0      296.20      299.05     25.88 o 
   1  16   0        4.31       10.62     11.66 o 
   2  16   0       13.19       12.01     12.26 o 
   3  16   0       35.31       27.77     14.89 o 
   4  16   0      151.69      108.87     43.08 o 
   5  16   0        3.89       10.19     14.01 o 
   6  16   0       86.79       66.14     32.74 o 
   1  17   0        2.77       -9.50     16.40 o 
   2  17   0      146.96      108.34     50.88 o 
   3  17   0        1.92       11.78     11.74 o 
 -15   1   1      538.19      528.77     35.51 o 
 -14   1   1       26.30       28.11     16.41 o 
 -13   1   1      122.42      109.25     25.21 o 
 -12   1   1        0.65        0.65     12.02 o 
 -11   1   1        4.41       -4.32     10.71 o 
 -10   1   1       30.33       26.67     13.52 o 
  -9   1   1       41.74       52.82     15.08 o 
  -8   1   1      160.25      187.89     16.31 o 
  -7   1   1       24.73       37.15     10.37 o 
  -6   1   1     1634.89     1643.41     41.94 o 
  -5   1   1     2304.51     2402.54     38.16 o 
  -4   1   1      621.40      610.30     13.44 o 
  -3   1   1      300.45      289.60      5.85 o 
  -2   1   1       26.67       25.49      2.59 o 
   0   1   1      497.48      503.71      9.75 o 
   1   1   1       56.80       60.22      2.79 o 
   2   1   1     9546.01     8791.82     68.01 o 
   3   1   1     2286.44     2343.57     44.03 o 
   4   1   1     1446.14     1583.89     27.90 o 
   5   1   1      389.58      386.86      9.64 o 
   6   1   1      715.92      761.48     17.70 o 
   7   1   1       42.60       51.48     15.08 o 
   8   1   1     1845.28     1820.20     42.09 o 
   9   1   1     1348.75     1383.76     41.62 o 
  10   1   1      914.90      889.88     34.82 o 
  11   1   1      113.41      122.19     35.34 o 
  12   1   1      198.93      161.30     42.32 o 
  13   1   1       55.85       29.01     17.32 o 
  14   1   1      189.80      122.80     49.79 o 
 -15   2   1       23.16       17.79     13.21 o 
 -14   2   1       94.96       83.70     36.57 o 
 -13   2   1      212.27      185.50     63.59 o 
 -12   2   1      402.77      403.52     21.64 o 
 -11   2   1       62.36       67.03     18.86 o 
 -10   2   1      538.45      498.57     20.10 o 
  -9   2   1      139.91      142.08     37.27 o 
  -8   2   1      574.48      571.00     17.93 o 
  -7   2   1      152.38      134.02     13.56 o 
  -6   2   1     1869.22     2088.74     30.26 o 
  -5   2   1     1429.56     1449.71     22.55 o 
  -4   2   1       80.28       70.61      4.74 o 
  -3   2   1        2.44        6.93      2.73 o 
  -2   2   1      103.21      145.89      3.08 o 
  -1   2   1     6308.95     5932.36     60.67 o 
   0   2   1     3129.04     2772.73     21.73 o 
   1   2   1        4.02        5.75      2.50 o 
   2   2   1     6243.74     5781.99     58.37 o 
   3   2   1       93.04       82.89      4.05 o 
   4   2   1        3.79        6.73      3.73 o 
   5   2   1     1952.81     1961.34     23.54 o 
   6   2   1      741.71      751.75     17.81 o 
   7   2   1       44.24       77.33     17.51 o 
   8   2   1      242.98      242.42     19.08 o 
   9   2   1     1786.92     1777.27     41.54 o 
  10   2   1      650.54      627.90     24.65 o 
  11   2   1      625.91      605.23     25.35 o 
  12   2   1       62.40       63.41     21.75 o 
  13   2   1      159.84      142.93     41.68 o 
  14   2   1      138.58       89.86     38.42 o 
 -15   3   1       88.33       55.98     18.91 o 
 -14   3   1      286.58      270.78     28.16 o 
 -13   3   1      245.03      188.74     59.98 o 
 -12   3   1       52.24       28.42     19.21 o 
 -11   3   1     2214.72     2263.88     65.60 o 
 -10   3   1     1965.55     1940.13     44.06 o 
  -9   3   1      495.49      465.42     26.18 o 
  -8   3   1       44.19       57.72     16.71 o 
  -7   3   1       18.42       12.21      8.19 o 
  -6   3   1      320.94      283.35     10.31 o 
  -5   3   1      159.76      117.78      7.27 o 
  -4   3   1      262.14      258.13      5.77 o 
  -3   3   1       58.21       76.27      3.63 o 
  -2   3   1    22009.94    20807.23    336.64 o 
  -1   3   1    19322.04    17165.09    268.50 o 
   0   3   1      253.80      255.26      4.39 o 
   1   3   1      993.08      956.32     15.89 o 
   2   3   1     4396.24     4153.54     36.76 o 
   3   3   1      630.23      672.24     14.88 o 
   4   3   1     1169.69     1191.23     25.50 o 
   5   3   1       28.16       14.91      6.23 o 
   6   3   1      131.97      127.36     13.09 o 
   7   3   1       79.10       95.46     23.46 o 
   8   3   1     2890.33     2948.79    103.74 o 
   9   3   1     1358.74     1358.62     46.69 o 
  10   3   1      208.88      218.08     51.59 o 
  11   3   1       33.65       32.98     13.64 o 
  12   3   1      705.67      669.07     40.53 o 
  13   3   1       39.03       26.62     15.72 o 
  14   3   1        4.15        1.52     14.04 o 
 -14   4   1       33.66       29.64     16.14 o 
 -13   4   1      123.48       93.35     22.18 o 
 -12   4   1     1972.22     1904.46     64.52 o 
 -11   4   1     1301.82     1277.92     39.40 o 
 -10   4   1       10.09       -1.64     14.34 o 
  -9   4   1     1684.49     1696.85     49.57 o 
  -8   4   1      863.17      836.02     21.73 o 
  -7   4   1      334.73      310.70     12.50 o 
  -6   4   1      229.68      217.49     10.72 o 
  -5   4   1     2745.23     2624.37     70.05 o 
  -4   4   1      453.45      438.38     11.62 o 
  -3   4   1     1956.20     2083.49     27.91 o 
  -2   4   1     4650.41     4449.20     30.25 o 
  -1   4   1      290.07      351.49      5.87 o 
   0   4   1      476.29      458.36      7.40 o 
   1   4   1    10035.43     9573.91     72.25 o 
   2   4   1     3658.93     3427.53     28.01 o 
   3   4   1      184.35      179.01      5.86 o 
   4   4   1     1615.21     1742.43     43.92 o 
   5   4   1     9961.86     9958.17    104.90 o 
   6   4   1     1343.42     1542.98     23.94 o 
   7   4   1       87.17      107.93     31.93 o 
   8   4   1      103.00       83.71     26.16 o 
   9   4   1      372.25      363.45     21.42 o 
  10   4   1      158.42      174.99     51.56 o 
  11   4   1     1541.55     1607.10     56.89 o 
  12   4   1       12.56        7.91     11.10 o 
  13   4   1      148.93      133.77     43.70 o 
  14   4   1     1794.04     1827.25     73.00 o 
 -14   5   1      540.43      467.65     32.02 o 
 -13   5   1      179.97      141.62     52.67 o 
 -12   5   1      525.20      523.03     29.19 o 
 -11   5   1      278.49      235.36     23.67 o 
 -10   5   1        6.80        9.56     10.62 o 
  -9   5   1        5.53        7.77     10.98 o 
  -8   5   1       27.83       19.37      7.41 o 
  -7   5   1      335.97      323.52     25.45 o 
  -6   5   1     1227.26     1280.14     22.76 o 
  -5   5   1       98.66      148.36      9.46 o 
  -4   5   1     4033.18     4123.83     40.10 o 
  -3   5   1      316.50      286.58      6.44 o 
  -2   5   1      465.36      442.36      6.94 o 
  -1   5   1     1782.77     1735.17     18.45 o 
   0   5   1       33.82       31.17      5.65 o 
   1   5   1       50.42       51.58      7.67 o 
   2   5   1     4967.08     4861.23     41.86 o 
   3   5   1      222.97      255.45      7.25 o 
   4   5   1       77.90      100.31      8.23 o 
   5   5   1      225.39      294.58     17.24 o 
   6   5   1     1509.83     1530.37     42.16 o 
   7   5   1       22.08       22.35     11.29 o 
   8   5   1      890.44      908.93     44.60 o 
   9   5   1      509.14      534.60     26.08 o 
  10   5   1     1524.25     1509.69     51.46 o 
  11   5   1      300.40      286.40     36.53 o 
  12   5   1       58.96       56.75     23.03 o 
  13   5   1      791.79      795.28     48.73 o 
 -14   6   1      644.23      539.49     50.31 o 
 -13   6   1      182.20      145.71     66.19 o 
 -12   6   1       18.50       25.12     15.69 o 
 -11   6   1      403.86      370.89     41.51 o 
 -10   6   1     2822.09     2710.16     94.58 o 
  -9   6   1     3623.77     3591.19     85.83 o 
  -8   6   1       25.85       25.82     13.83 o 
  -7   6   1     3074.30     3160.30     56.24 o 
  -6   6   1     5049.37     4961.82     70.86 o 
  -5   6   1      133.37      116.38      7.34 o 
  -4   6   1      254.70      258.10     11.85 o 
  -3   6   1     2354.50     2376.14     24.86 o 
  -2   6   1      310.60      312.49      7.87 o 
  -1   6   1     4693.88     4748.29     44.48 o 
   0   6   1     1186.72     1127.99     17.94 o 
   1   6   1     2879.53     2941.26     44.56 o 
   2   6   1       62.98       68.85      8.53 o 
   3   6   1     6667.39     6566.71    166.92 o 
   4   6   1     3677.28     3836.10     99.89 o 
   5   6   1       20.08       29.71      8.01 o 
   6   6   1       31.76       38.78     14.31 o 
   7   6   1     4707.79     4743.54     86.75 o 
   8   6   1      270.69      308.73     62.51 o 
   9   6   1     1381.94     1393.05     42.71 o 
  10   6   1      287.58      303.20     29.30 o 
  11   6   1        4.85        8.73     20.56 o 
  12   6   1      262.73      288.90     33.68 o 
  13   6   1      607.51      576.81     39.58 o 
 -14   7   1      259.10      167.71     75.69 o 
 -13   7   1      933.70      903.70     78.78 o 
 -12   7   1      477.55      438.55     37.34 o 
 -11   7   1      282.26      225.44     58.18 o 
 -10   7   1       33.25       31.02     11.37 o 
  -9   7   1       39.05       45.17     14.54 o 
  -8   7   1      547.22      511.07     25.23 o 
  -7   7   1     4096.48     4161.69     62.83 o 
  -6   7   1     2131.36     2140.89     40.83 o 
  -5   7   1       95.53      123.22      9.54 o 
  -4   7   1     7547.90     7295.23     88.92 o 
  -3   7   1     7329.00     6984.77     68.34 o 
  -2   7   1     1392.06     1447.27     25.50 o 
  -1   7   1       60.81       63.73     13.17 o 
   0   7   1     7327.79     7069.81     58.12 o 
   1   7   1     2416.95     2326.78     35.60 o 
   2   7   1      511.88      594.27     14.74 o 
   3   7   1      441.72      479.21     13.65 o 
   4   7   1       77.22       50.78     22.30 o 
   5   7   1       27.64       36.67     13.72 o 
   6   7   1     6071.32     5783.36    113.99 o 
   7   7   1     1193.77     1247.25     61.35 o 
   8   7   1       21.77       28.61     15.85 o 
   9   7   1     1181.62     1206.13     43.65 o 
  10   7   1      943.21     1022.26     47.84 o 
  11   7   1      809.64      750.00     37.23 o 
  12   7   1      189.32      130.29     51.02 o 
  13   7   1       31.80       33.18     24.92 o 
 -13   8   1       74.32       56.85     36.78 o 
 -12   8   1      119.47       64.68     30.35 o 
 -11   8   1      424.86      374.90     56.38 o 
 -10   8   1     2122.15     2163.91     55.59 o 
  -9   8   1     1501.98     1413.16     61.32 o 
  -8   8   1     1382.35     1348.45     38.12 o 
  -7   8   1      888.21      880.77     22.60 o 
  -6   8   1     1053.09     1017.86     22.60 o 
  -5   8   1       58.60       45.08     14.96 o 
  -4   8   1      132.36      146.90     10.84 o 
  -3   8   1     1933.62     1983.41     53.89 o 
  -2   8   1        0.85        3.77      4.68 o 
  -1   8   1     1953.64     2004.83     26.11 o 
   0   8   1     3128.65     3181.86     53.10 o 
   1   8   1     2718.13     2942.73     33.25 o 
   2   8   1      718.35      725.47     17.72 o 
   3   8   1     4359.67     3960.48    120.52 o 
   4   8   1     4724.24     4799.96    203.93 o 
   5   8   1      161.27      219.18     55.59 o 
   6   8   1      706.09      673.14     29.80 o 
   7   8   1     3769.94     3815.28     86.80 o 
   8   8   1      912.94      921.00     28.66 o 
   9   8   1      161.46      163.04     45.16 o 
  10   8   1      206.58      187.37     54.70 o 
  11   8   1       12.58        3.44     19.10 o 
  12   8   1      286.19      246.26     45.37 o 
 -13   9   1      974.88      948.02     66.11 o 
 -12   9   1      451.76      464.84     49.84 o 
 -11   9   1      286.94      207.09    124.96 o 
 -10   9   1       55.68       50.14     33.27 o 
  -9   9   1      159.33      141.83     33.57 o 
  -8   9   1       23.03        2.44     15.02 o 
  -7   9   1      367.56      363.34     21.50 o 
  -6   9   1      356.86      360.87     13.64 o 
  -5   9   1     2242.08     2263.99     40.30 o 
  -4   9   1     5947.74     5684.46     84.54 o 
  -3   9   1     3718.02     3760.92     58.20 o 
  -2   9   1      493.50      512.02     11.91 o 
  -1   9   1     2999.68     3207.37     52.37 o 
   0   9   1     6635.06     6675.58     76.11 o 
   1   9   1     2722.30     2956.55     39.82 o 
   2   9   1     1222.31     1212.74     24.52 o 
   3   9   1       16.76       20.82      8.38 o 
   4   9   1       81.69      105.26     30.20 o 
   5   9   1       61.79       67.00     21.68 o 
   6   9   1     2243.51     2236.34     93.17 o 
   7   9   1     1584.40     1645.16     47.30 o 
   8   9   1      708.45      728.17     30.31 o 
   9   9   1     1647.12     1637.92     67.60 o 
  10   9   1     2511.93     2505.15     86.90 o 
  11   9   1     1762.24     1644.29     81.09 o 
  12   9   1      778.83      684.02     57.03 o 
 -12  10   1      474.75      405.41     50.91 o 
 -11  10   1      591.11      452.29    132.32 o 
 -10  10   1      566.19      523.48     45.64 o 
  -9  10   1     1163.45     1207.17     68.33 o 
  -8  10   1     2833.04     2871.03     98.74 o 
  -7  10   1     2369.01     2424.62     65.69 o 
  -6  10   1     1315.64     1451.41     39.67 o 
  -5  10   1     1835.02     1892.60     40.47 o 
  -4  10   1     2083.79     2049.25     56.76 o 
  -3  10   1     1187.48     1193.47     26.07 o 
  -2  10   1      787.20      739.18     19.33 o 
  -1  10   1      280.01      295.95     13.61 o 
   0  10   1       53.11       77.96     14.82 o 
   1  10   1     3463.60     3359.87     49.85 o 
   2  10   1     1904.67     1907.32     42.22 o 
   3  10   1     2141.82     2236.58     54.73 o 
   4  10   1     3778.87     3996.62     98.11 o 
   5  10   1     3079.42     3002.49     72.58 o 
   6  10   1     1358.85     1418.09     49.38 o 
   7  10   1      612.98      644.58     37.72 o 
   8  10   1      606.27      575.00     32.94 o 
   9  10   1       64.97       67.45     22.27 o 
  10  10   1        6.09       20.15     16.53 o 
  11  10   1      142.90      112.74     66.83 o 
 -11  11   1     2269.02     2103.60     94.34 o 
 -10  11   1      331.71      284.35    133.92 o 
  -9  11   1      446.68      457.62     51.39 o 
  -8  11   1        0.56       10.97     25.85 o 
  -7  11   1       30.26       43.96     27.48 o 
  -6  11   1      452.09      502.13     22.97 o 
  -5  11   1     2910.31     2842.24     59.94 o 
  -4  11   1     2613.93     2601.31     58.40 o 
  -3  11   1     1174.48     1318.96     31.04 o 
  -2  11   1     9693.20     9722.46    108.61 o 
  -1  11   1     4151.05     4274.54     61.20 o 
   0  11   1     1282.95     1370.38     29.05 o 
   1  11   1      121.41      117.54     23.96 o 
   2  11   1      767.95      689.08     18.75 o 
   3  11   1     1018.21     1064.24     33.05 o 
   4  11   1     1078.99     1033.13     39.72 o 
   5  11   1      161.50      179.63     29.36 o 
   6  11   1      838.77      873.94     41.56 o 
   7  11   1     1830.73     1814.13     74.79 o 
   8  11   1     2938.90     3055.84    111.14 o 
   9  11   1     1991.36     1949.61     95.78 o 
  10  11   1      125.28      118.50     67.95 o 
  11  11   1      827.28      839.09     62.32 o 
 -11  12   1      989.68     1050.15     74.49 o 
 -10  12   1      210.27      142.15     85.40 o 
  -9  12   1     1595.92     1609.10     89.13 o 
  -8  12   1     3163.31     3174.68    137.56 o 
  -7  12   1     1476.52     1473.47     93.51 o 
  -6  12   1      432.03      462.40     54.46 o 
  -5  12   1     2310.95     2342.14     66.19 o 
  -4  12   1      374.46      408.70     17.84 o 
  -3  12   1        0.80        1.92      8.70 o 
  -2  12   1      210.69      253.60     30.31 o 
  -1  12   1      548.40      520.18     17.71 o 
   0  12   1      122.12      130.62     30.15 o 
   1  12   1     3219.59     3277.41     68.46 o 
   2  12   1     3115.43     3258.00     57.23 o 
   3  12   1     3834.58     4001.48     92.26 o 
   4  12   1     1425.69     1400.25     50.21 o 
   5  12   1     3903.95     4069.65     95.19 o 
   6  12   1     4036.40     4006.42    140.15 o 
   7  12   1       15.71       -2.66     19.69 o 
   8  12   1       93.84       44.19     33.13 o 
   9  12   1      553.75      531.94     79.98 o 
  10  12   1       10.28        8.45     31.96 o 
 -10  13   1      556.62      541.08     71.46 o 
  -9  13   1       30.01       27.89     30.12 o 
  -8  13   1      117.61       94.20     48.16 o 
  -7  13   1       16.62       15.40     20.31 o 
  -6  13   1      516.75      511.54     53.96 o 
  -5  13   1     1914.26     1970.83     66.72 o 
  -4  13   1      394.83      417.53     38.55 o 
  -3  13   1      131.31      137.33     29.72 o 
  -2  13   1     2698.98     2766.79     63.86 o 
  -1  13   1     3508.56     3813.36     87.11 o 
   0  13   1      870.66      867.10     21.55 o 
   1  13   1      492.25      497.98     18.64 o 
   2  13   1     1556.55     1653.72     34.43 o 
   3  13   1      176.33      163.80     25.94 o 
   4  13   1      472.29      462.47     23.16 o 
   5  13   1       28.49       26.45     13.98 o 
   6  13   1      102.41       79.53     30.41 o 
   7  13   1       97.77       73.69     46.34 o 
   8  13   1     1790.03     1737.26    104.13 o 
   9  13   1     1031.88      996.37     75.10 o 
  -9  14   1      787.22      795.80     61.43 o 
  -8  14   1     1587.99     1625.89    150.16 o 
  -7  14   1     1672.37     1651.10     95.33 o 
  -6  14   1     1059.75     1070.02     63.52 o 
  -5  14   1      531.01      523.91     27.26 o 
  -4  14   1      231.53      215.75     63.16 o 
  -3  14   1      251.00      224.41     35.02 o 
  -2  14   1      299.78      296.12     21.08 o 
  -1  14   1        4.88       -0.47      8.00 o 
   0  14   1      509.46      515.53     18.13 o 
   1  14   1     2273.00     2295.06     57.65 o 
   2  14   1     3177.30     3300.45     80.22 o 
   3  14   1      920.43      942.21     31.78 o 
   4  14   1     1010.67     1028.21     37.93 o 
   5  14   1     1851.15     1947.55     62.29 o 
   6  14   1      318.31      300.88     46.52 o 
   7  14   1       18.13       23.56     24.26 o 
   8  14   1      132.39       89.75     59.69 o 
  -7  15   1     1205.62     1088.71     62.72 o 
  -6  15   1      442.72      404.21     31.74 o 
  -5  15   1      704.57      731.70     45.02 o 
  -4  15   1     1434.16     1380.75     53.47 o 
  -3  15   1     3666.17     3961.33    177.85 o 
  -2  15   1     2328.32     2404.86     65.34 o 
  -1  15   1      895.87      930.69     32.53 o 
   0  15   1      707.30      686.83     22.34 o 
   1  15   1      528.48      553.03     22.05 o 
   2  15   1       14.35       12.06      7.98 o 
   3  15   1       14.61       12.91     10.59 o 
   4  15   1        6.10        5.24      9.80 o 
   5  15   1      600.79      541.37     34.19 o 
   6  15   1      878.22      820.56     67.89 o 
   7  15   1     1532.39     1594.81     74.61 o 
  -6  16   1     1201.74     1268.30     59.14 o 
  -5  16   1      372.07      347.84     27.98 o 
  -4  16   1       10.69        9.75      9.83 o 
  -3  16   1       83.61       64.13     22.77 o 
  -2  16   1      625.75      616.99     29.47 o 
  -1  16   1      331.73      323.07     25.95 o 
   0  16   1     1742.22     1831.08     58.42 o 
   1  16   1      129.68      115.34     34.80 o 
   2  16   1      113.94      103.28     38.21 o 
   3  16   1     1350.09     1345.39     85.95 o 
   4  16   1      940.07      980.71     51.73 o 
   5  16   1      229.15      132.81     75.85 o 
  -3  17   1     2755.53     2910.44     85.68 o 
  -2  17   1      192.49      197.39     32.28 o 
  -1  17   1      128.63      106.42     44.98 o 
   0  17   1     1098.20     1040.65     62.07 o 
   1  17   1     1575.05     1639.78     74.93 o 
   2  17   1       36.41       14.59     22.35 o 
 -15   0   2      888.73      903.16     63.52 o 
 -14   0   2      202.51      206.93     57.81 o 
 -13   0   2      520.34      596.61     41.32 o 
 -12   0   2     2212.64     2281.63     79.30 o 
 -11   0   2       17.88        5.63     29.88 o 
 -10   0   2     2534.23     2510.28    133.71 o 
  -9   0   2     1042.76     1034.27     58.89 o 
  -8   0   2      319.34      294.75     28.31 o 
  -7   0   2     6153.81     5798.78    105.77 o 
  -6   0   2    13106.37    12082.21    206.22 o 
  -5   0   2     2716.40     2530.47     68.24 o 
  -4   0   2    14525.40    13506.04    153.93 o 
  -3   0   2    11493.90    10101.28    141.93 o 
  -2   0   2    12622.25    11140.69    120.00 o 
  -1   0   2     9877.54     9005.26     94.46 o 
   0   0   2        8.89       24.41      9.77 o 
   3   0   2     8669.48     8056.61    121.16 o 
   4   0   2      423.68      402.44     12.37 o 
   5   0   2     1981.63     2100.26     74.85 o 
   6   0   2    12568.17    12581.76    367.70 o 
   7   0   2     8956.67     8860.21    280.84 o 
   8   0   2     1065.60      994.52     46.38 o 
   9   0   2     1538.43     1788.56    103.51 o 
  10   0   2     2308.15     2468.54    119.49 o 
  11   0   2     2305.90     2285.58    243.45 o 
  12   0   2       68.02       46.83     32.23 o 
  13   0   2      446.79      486.47     86.28 o 
  14   0   2       20.20       36.34     35.88 o 
 -15   1   2        5.12       13.76     11.87 o 
 -14   1   2      270.60      256.34     27.95 o 
 -13   1   2     3519.28     3528.49     99.97 o 
 -12   1   2     1494.63     1565.70     42.32 o 
 -11   1   2      431.83      408.78     19.75 o 
 -10   1   2     3437.32     3422.07     71.88 o 
  -9   1   2     6207.07     5804.38    159.44 o 
  -8   1   2     2607.42     2706.78     44.33 o 
  -7   1   2     5730.54     5540.83    111.34 o 
  -6   1   2      941.33      924.95     23.52 o 
  -5   1   2      310.98      310.42      7.29 o 
  -4   1   2      254.95      188.98      5.73 o 
  -3   1   2     4216.74     4002.89     24.33 o 
  -2   1   2       39.52       48.35      3.72 o 
  -1   1   2     3417.16     3214.20     18.10 o 
   0   1   2     8359.94     7581.48     89.68 o 
   2   1   2     2265.10     2078.24     34.24 o 
   3   1   2    20129.24    17847.01    396.36 o 
   4   1   2    18019.47    17626.58    215.10 o 
   5   1   2      121.18       90.82     12.88 o 
   6   1   2      128.71      160.37      9.05 o 
   7   1   2      161.06      168.70     16.00 o 
   8   1   2     1304.41     1383.00     77.32 o 
   9   1   2      508.11      556.19     23.85 o 
  10   1   2     3278.27     3307.22    105.73 o 
  11   1   2      776.35      841.04     37.46 o 
  12   1   2     1006.35     1063.60     53.88 o 
  13   1   2     3563.47     3757.50    191.03 o 
 -15   2   2     1067.10     1014.60     53.32 o 
 -14   2   2      835.12      779.75     36.11 o 
 -13   2   2      129.03      122.44     35.23 o 
 -12   2   2      961.40      955.09     36.08 o 
 -11   2   2      272.38      272.92     21.49 o 
 -10   2   2      319.89      336.37     24.28 o 
  -9   2   2      391.22      391.62     16.26 o 
  -8   2   2     2535.36     2533.32     51.42 o 
  -7   2   2     6033.49     5584.25    110.04 o 
  -6   2   2     1540.11     1313.82     31.29 o 
  -5   2   2     8771.83     7907.39    155.87 o 
  -4   2   2    13826.87    13057.97     88.07 o 
  -3   2   2     6951.30     6285.99     59.08 o 
  -1   2   2    12047.40    11601.93     93.62 o 
   0   2   2     5639.39     5653.51     52.78 o 
   1   2   2        5.62        9.17      4.12 o 
   2   2   2       80.36       85.74      6.10 o 
   3   2   2      145.49      123.14      4.35 o 
   4   2   2     2040.56     1999.00     36.32 o 
   5   2   2     2631.14     2535.22     40.23 o 
   6   2   2     6982.81     6759.47    123.32 o 
   7   2   2     8528.91     8595.08    363.91 o 
   8   2   2     9868.92    10284.22    128.23 o 
   9   2   2     2200.84     2337.74     50.27 o 
  10   2   2      975.88     1037.65     49.09 o 
  11   2   2     2069.40     2081.17     89.69 o 
  12   2   2       92.21       91.57     29.98 o 
  13   2   2       26.12       12.71     18.44 o 
 -15   3   2      422.02      397.24     45.11 o 
 -14   3   2      704.97      637.66     41.81 o 
 -13   3   2      614.01      593.62     34.53 o 
 -12   3   2     2863.93     2904.19     59.27 o 
 -11   3   2     3728.06     3780.55     87.11 o 
 -10   3   2     5373.16     5479.87    134.22 o 
  -9   3   2     1924.51     1927.96     42.51 o 
  -8   3   2     1047.29     1017.45     38.04 o 
  -7   3   2     2928.23     2782.83     49.73 o 
  -6   3   2       20.53       32.41      8.36 o 
  -5   3   2      443.29      493.72     16.62 o 
  -4   3   2      141.29      144.32      4.12 o 
  -3   3   2     1414.79     1430.91     19.27 o 
  -2   3   2    20042.80    18548.08    152.90 o 
  -1   3   2    19829.35    17966.18    164.37 o 
   0   3   2    10255.34     9348.79    118.60 o 
   1   3   2     8873.22     7783.95    146.00 o 
   2   3   2     6358.56     5789.74     79.75 o 
   3   3   2     6697.98     6184.14     78.30 o 
   4   3   2      612.76      623.68     18.13 o 
   5   3   2     1382.57     1359.48     24.42 o 
   6   3   2     1211.07     1322.17     25.89 o 
   7   3   2      489.05      498.12     17.53 o 
   8   3   2     2278.35     2344.96     91.07 o 
   9   3   2      959.34      952.46     49.71 o 
  10   3   2     1663.80     1666.40     80.02 o 
  11   3   2     1874.11     1880.14     90.34 o 
  12   3   2     1363.50     1332.62     92.99 o 
  13   3   2     1251.44     1242.38     85.89 o 
 -15   4   2     1148.05     1150.83     56.30 o 
 -14   4   2     1874.15     1979.68     73.77 o 
 -13   4   2     1001.19      922.08     49.17 o 
 -12   4   2       20.25       13.96     13.48 o 
 -11   4   2       48.58       44.95     15.43 o 
 -10   4   2      434.89      434.08     21.70 o 
  -9   4   2     1521.20     1592.05     42.90 o 
  -8   4   2     3312.20     3288.04     61.23 o 
  -7   4   2     1939.06     1782.90     29.82 o 
  -6   4   2     3431.99     3362.39     58.62 o 
  -5   4   2    13720.08    13129.12    267.06 o 
  -4   4   2    11632.44    11232.25    114.24 o 
  -3   4   2      320.04      279.69      8.64 o 
  -2   4   2     3971.93     3918.79     38.00 o 
  -1   4   2     1094.41      948.13      9.33 o 
   0   4   2      145.69      174.58      5.40 o 
   1   4   2      126.07      116.70      5.24 o 
   2   4   2      373.74      372.73      8.32 o 
   3   4   2      615.35      709.04     18.44 o 
   4   4   2     3743.20     3664.00     40.35 o 
   5   4   2    11973.36    12568.07    321.75 o 
   6   4   2     2110.59     2114.26     33.15 o 
   7   4   2      219.76      243.27     15.25 o 
   8   4   2     2214.33     2358.58     84.24 o 
   9   4   2     3121.13     3225.36     73.83 o 
  10   4   2      506.87      487.46     21.90 o 
  11   4   2       15.29        7.86     10.75 o 
  12   4   2      655.58      632.81     62.17 o 
  13   4   2       24.00       23.56     19.10 o 
 -14   5   2      354.05      346.70     53.01 o 
 -13   5   2       81.90       77.42     25.29 o 
 -12   5   2     3642.85     3577.04    111.73 o 
 -11   5   2     5596.19     5629.45    145.80 o 
 -10   5   2     1548.25     1446.12     39.31 o 
  -9   5   2     2275.66     2164.99     45.78 o 
  -8   5   2     3511.45     3454.99     92.42 o 
  -7   5   2     2006.33     2010.72     35.56 o 
  -6   5   2       83.79       71.79      6.44 o 
  -5   5   2      426.74      499.92     15.39 o 
  -4   5   2      260.87      275.70      6.08 o 
  -3   5   2     3757.11     4103.59     50.62 o 
  -2   5   2     6239.09     5770.44    124.11 o 
  -1   5   2     4049.44     3824.80     51.57 o 
   0   5   2     6968.64     6839.35     60.98 o 
   1   5   2    10216.77     9563.33     67.05 o 
   2   5   2    12441.10    11563.33    100.48 o 
   3   5   2     5699.35     5761.39     94.70 o 
   4   5   2      159.40      154.86      8.01 o 
   5   5   2     3502.91     3761.47     65.73 o 
   6   5   2     5198.34     5418.46    145.58 o 
   7   5   2      136.20      163.12     52.27 o 
   8   5   2     2081.29     2110.19    107.26 o 
   9   5   2       58.93       70.01     20.98 o 
  10   5   2       50.80       48.64     27.44 o 
  11   5   2     3487.09     3659.35    180.92 o 
  12   5   2     1962.92     2026.90    100.65 o 
  13   5   2      134.29       97.16     45.48 o 
 -14   6   2      944.47     1014.10     73.71 o 
 -13   6   2       22.47       20.12     36.13 o 
 -12   6   2       11.60       14.03     20.15 o 
 -11   6   2       16.07       10.16     10.57 o 
 -10   6   2       70.98       60.07     23.97 o 
  -9   6   2      156.71      141.20     29.29 o 
  -8   6   2     3151.65     3128.55     51.28 o 
  -7   6   2     2590.61     2639.52     54.64 o 
  -6   6   2     4537.07     4663.56     64.00 o 
  -5   6   2     5376.37     4988.12    155.89 o 
  -4   6   2     3108.75     3063.65     92.84 o 
  -3   6   2     1809.67     1800.42     39.94 o 
  -2   6   2     1358.00     1345.13     19.36 o 
  -1   6   2     9504.44     9743.27     80.68 o 
   0   6   2     1537.29     1601.32     21.75 o 
   1   6   2      298.16      336.02      9.54 o 
   2   6   2      185.19      206.20     11.91 o 
   3   6   2      741.97      829.33     20.59 o 
   4   6   2     6726.83     7004.43     68.99 o 
   5   6   2     3681.78     3750.88     61.50 o 
   6   6   2     2971.78     3303.40     57.95 o 
   7   6   2      647.05      692.01     34.69 o 
   8   6   2     3614.90     3885.36    144.52 o 
   9   6   2     3626.09     3663.65    160.02 o 
  10   6   2      867.09      834.75     53.28 o 
  11   6   2      274.95      221.31     84.87 o 
  12   6   2       67.64       63.26     20.37 o 
  13   6   2      279.79      163.12     68.04 o 
 -14   7   2      131.47       91.61     49.43 o 
 -13   7   2      164.74      169.68    104.56 o 
 -12   7   2       43.55       42.68     23.79 o 
 -11   7   2     1140.66     1148.46     66.78 o 
 -10   7   2      877.85      918.19     25.47 o 
  -9   7   2     1662.72     1765.07     52.95 o 
  -8   7   2      277.94      274.08     17.30 o 
  -7   7   2      440.53      411.01     10.36 o 
  -6   7   2     1611.03     1601.93     39.48 o 
  -5   7   2       61.28       63.96      7.07 o 
  -4   7   2        8.70       11.72      6.26 o 
  -3   7   2      289.76      275.45      8.98 o 
  -2   7   2      336.33      303.18     10.04 o 
  -1   7   2     1936.11     1946.04     21.70 o 
   0   7   2     1803.48     1715.19     24.97 o 
   1   7   2     2319.23     2346.94     26.48 o 
   2   7   2     3469.34     3513.44     48.01 o 
   3   7   2      562.93      570.43     21.31 o 
   4   7   2      269.92      262.39     11.77 o 
   5   7   2     1443.28     1559.81     34.89 o 
   6   7   2      558.56      564.25     28.94 o 
   7   7   2       23.36       31.55     14.26 o 
   8   7   2        7.31       17.53     12.10 o 
   9   7   2      579.30      638.80     31.72 o 
  10   7   2       68.29       62.75     33.04 o 
  11   7   2      644.22      691.07     49.83 o 
  12   7   2      635.86      594.79     39.02 o 
 -13   8   2      820.62      811.33     64.75 o 
 -12   8   2      577.57      590.57    131.36 o 
 -11   8   2        3.53       -3.69     20.93 o 
 -10   8   2       38.76       32.01     30.07 o 
  -9   8   2      432.76      367.38     45.21 o 
  -8   8   2      214.26      199.97     13.52 o 
  -7   8   2      377.06      408.36     13.50 o 
  -6   8   2     4067.56     3945.22    149.31 o 
  -5   8   2     1196.14     1203.94     27.55 o 
  -4   8   2     1997.90     2065.91     30.48 o 
  -3   8   2     5480.95     5402.60     66.18 o 
  -2   8   2     1912.75     2028.16     27.74 o 
  -1   8   2      509.88      497.33     11.62 o 
   0   8   2       61.91       86.17     17.76 o 
   1   8   2      326.49      336.90     12.48 o 
   2   8   2       88.41      108.26      7.20 o 
   3   8   2      355.79      357.50     19.90 o 
   4   8   2     1220.80     1257.13     40.54 o 
   5   8   2      947.35      995.35     36.08 o 
   6   8   2     1224.72     1219.17     38.73 o 
   7   8   2     2022.59     2099.53     66.84 o 
   8   8   2     1014.24     1088.29     49.94 o 
   9   8   2      462.46      515.93     53.02 o 
  10   8   2      479.90      521.80     34.55 o 
  11   8   2      584.00      590.27     46.56 o 
  12   8   2      209.58      147.25     57.67 o 
 -13   9   2      461.96      444.76     43.65 o 
 -12   9   2      151.28      119.87     59.64 o 
 -11   9   2      171.93      144.27     66.71 o 
 -10   9   2      936.82      992.00     57.94 o 
  -9   9   2     1530.71     1551.98     61.07 o 
  -8   9   2      506.77      540.90     41.85 o 
  -7   9   2       50.70       56.28     15.59 o 
  -6   9   2     1606.17     1612.30     37.42 o 
  -5   9   2     1534.17     1559.20     26.90 o 
  -4   9   2      215.36      238.84     12.99 o 
  -3   9   2      366.93      379.86     20.56 o 
  -2   9   2       26.24       28.16      7.56 o 
  -1   9   2      238.51      221.91     10.55 o 
   0   9   2     4630.23     4503.50     79.10 o 
   1   9   2     1291.93     1360.49     28.53 o 
   2   9   2      630.93      645.37     15.12 o 
   3   9   2     2276.40     2283.75     58.49 o 
   4   9   2     5357.66     5448.89     99.35 o 
   5   9   2      959.20     1034.42     36.21 o 
   6   9   2      235.94      243.23     30.77 o 
   7   9   2      830.95      789.03     28.68 o 
   8   9   2      220.35      196.44     70.20 o 
   9   9   2      478.71      472.39     34.46 o 
  10   9   2      453.44      471.97     38.83 o 
  11   9   2       44.28       25.42     20.52 o 
 -12  10   2      721.71      778.95     65.83 o 
 -11  10   2      201.28      163.31     91.38 o 
 -10  10   2      319.18      257.83    137.95 o 
  -9  10   2       18.80      -10.58     20.06 o 
  -8  10   2      460.51      396.25     37.14 o 
  -7  10   2      609.96      622.97     33.48 o 
  -6  10   2      479.92      476.58     12.78 o 
  -5  10   2      262.94      270.07     14.68 o 
  -4  10   2       59.30       59.89     14.72 o 
  -3  10   2     6757.24     6807.45    146.35 o 
  -2  10   2      518.00      534.97     13.98 o 
  -1  10   2       53.66       57.35     13.38 o 
   0  10   2     1314.63     1359.52     27.19 o 
   1  10   2      167.62      177.27     15.81 o 
   2  10   2        2.28       10.04      8.78 o 
   3  10   2     1543.07     1565.58     38.21 o 
   4  10   2      362.60      350.19     24.37 o 
   5  10   2      409.68      396.20     26.06 o 
   6  10   2     1790.09     1810.41     70.45 o 
   7  10   2     2907.62     2993.31     78.63 o 
   8  10   2      174.81      150.58     50.51 o 
   9  10   2        6.45       12.73     10.87 o 
  10  10   2      686.76      683.10     49.38 o 
  11  10   2       60.44       54.35     29.51 o 
 -12  11   2      135.51      116.47     57.73 o 
 -11  11   2       10.06        8.24     25.64 o 
 -10  11   2      303.90      250.69    108.72 o 
  -9  11   2      566.11      610.41     46.03 o 
  -8  11   2      945.73      908.90     50.05 o 
  -7  11   2       16.95       20.88     30.12 o 
  -6  11   2       95.90      117.35     32.42 o 
  -5  11   2       74.32       57.62     20.51 o 
  -4  11   2     1084.38     1111.60     29.22 o 
  -3  11   2        2.03        0.02      8.92 o 
  -2  11   2      325.47      338.11     14.46 o 
  -1  11   2      283.52      302.72     16.72 o 
   0  11   2      703.77      725.96     22.15 o 
   1  11   2      670.58      730.98     19.77 o 
   2  11   2      656.60      651.28     20.11 o 
   3  11   2       42.26       42.39     12.42 o 
   4  11   2      611.36      619.69     21.70 o 
   5  11   2       15.39       18.68     14.05 o 
   6  11   2     1799.68     1913.50     80.51 o 
   7  11   2       76.12       64.54     27.41 o 
   8  11   2      160.10      138.58     45.31 o 
   9  11   2      345.62      317.27     54.58 o 
  10  11   2      621.59      666.30     91.53 o 
 -11  12   2      206.67      117.70     82.81 o 
 -10  12   2       46.36       33.08     29.84 o 
  -9  12   2      456.37      403.83     54.92 o 
  -8  12   2       18.52       10.94     34.11 o 
  -7  12   2       13.31        7.68     33.60 o 
  -6  12   2      442.59      398.45     31.62 o 
  -5  12   2      989.32      968.10     33.96 o 
  -4  12   2     1120.62     1018.83     32.10 o 
  -3  12   2      218.15      221.54     26.09 o 
  -2  12   2        3.43        2.15      5.61 o 
  -1  12   2      295.47      311.31     21.57 o 
   0  12   2      225.40      225.06     14.26 o 
   1  12   2        4.07        4.06      9.85 o 
   2  12   2       37.58       24.55     13.34 o 
   3  12   2        0.37        8.03      6.63 o 
   4  12   2      225.93      259.97     27.15 o 
   5  12   2      320.80      343.12     29.81 o 
   6  12   2        9.82       17.90     14.50 o 
   7  12   2      263.73      195.54     79.05 o 
   8  12   2        2.58        2.18     15.14 o 
   9  12   2       72.41       45.63     61.90 o 
 -10  13   2        3.71       12.08     24.28 o 
  -9  13   2      210.98      183.17     97.12 o 
  -8  13   2      716.91      768.28     69.64 o 
  -7  13   2      295.16      249.97     92.10 o 
  -6  13   2        3.14       -4.23     16.37 o 
  -5  13   2        3.49       10.56     19.78 o 
  -4  13   2      152.60      120.33     43.23 o 
  -3  13   2      178.47      164.05     26.02 o 
  -2  13   2       45.29       47.24     16.31 o 
  -1  13   2      545.11      509.02     20.81 o 
   0  13   2      248.82      234.23     19.27 o 
   1  13   2       17.82       12.21     10.03 o 
   2  13   2      963.05      964.98     25.12 o 
   3  13   2      101.27       83.72     21.30 o 
   4  13   2       17.51       19.98     15.28 o 
   5  13   2       18.36       30.62     15.46 o 
   6  13   2      209.12      180.43     52.81 o 
   7  13   2        0.80        6.47     11.13 o 
   8  13   2      215.41      138.31     78.65 o 
  -9  14   2       34.08       18.83     41.63 o 
  -8  14   2      307.98      359.27     61.01 o 
  -7  14   2      119.72      108.25     49.02 o 
  -6  14   2      189.07      130.27     35.72 o 
  -5  14   2      298.78      331.40     23.26 o 
  -4  14   2       27.40       14.45     12.43 o 
  -3  14   2      199.00      133.68     45.53 o 
  -2  14   2       96.38       93.06     24.52 o 
  -1  14   2      611.77      614.77     25.88 o 
   0  14   2       32.62       32.02     11.26 o 
   1  14   2      879.52      819.03     29.62 o 
   2  14   2       32.32       25.57      8.42 o 
   3  14   2      232.10      193.98     35.58 o 
   4  14   2      182.46      144.82     48.05 o 
   5  14   2      237.81      176.60     65.03 o 
   6  14   2        1.82       12.92     16.17 o 
   7  14   2        0.86       20.72     19.67 o 
  -7  15   2       11.24       20.89     21.97 o 
  -6  15   2        0.36        4.96     13.45 o 
  -5  15   2       71.29       60.49     27.86 o 
  -4  15   2      273.71      272.83     37.29 o 
  -3  15   2      512.13      486.21     23.88 o 
  -2  15   2      127.31      104.98     33.92 o 
  -1  15   2      136.22      105.59     36.14 o 
   0  15   2      273.95      245.06     74.36 o 
   1  15   2       43.74       44.78     14.59 o 
   2  15   2      108.03       84.64     27.51 o 
   3  15   2      320.36      319.60     23.05 o 
   4  15   2      187.96      122.86     44.13 o 
   5  15   2      266.52      244.02     40.19 o 
   6  15   2      469.87      433.65     41.51 o 
  -6  16   2      117.78      112.33     44.63 o 
  -5  16   2        0.74       17.29     12.06 o 
  -4  16   2       30.32       38.75     19.81 o 
  -3  16   2       22.98       15.76     13.99 o 
  -2  16   2       19.02       27.45     17.40 o 
  -1  16   2       64.23       58.93     30.21 o 
   0  16   2       38.79       47.92     21.87 o 
   1  16   2       49.99       28.56     15.55 o 
   2  16   2      305.87      308.99     24.67 o 
   3  16   2      161.29      102.45     50.10 o 
   4  16   2        2.83       10.13     18.09 o 
  -3  17   2       24.53       40.86     28.74 o 
  -2  17   2      242.82      157.59     86.95 o 
  -1  17   2      337.39      293.12     49.16 o 
   0  17   2        7.71       10.14     14.02 o 
   1  17   2      125.90      102.95     51.57 o 
 -15   1   3       41.81       31.94     17.50 o 
 -14   1   3      208.45      181.81     62.48 o 
 -13   1   3        1.95       10.90     11.19 o 
 -12   1   3       60.32       65.59     20.70 o 
 -11   1   3       20.93       28.13     12.26 o 
 -10   1   3      134.93      149.37     26.05 o 
  -9   1   3       35.08       37.38     14.80 o 
  -8   1   3       56.56       70.60     17.58 o 
  -7   1   3      104.57      107.22     12.99 o 
  -6   1   3      673.55      757.32     16.56 o 
  -5   1   3      130.28      131.39      6.25 o 
  -4   1   3      990.83      993.28     11.43 o 
  -3   1   3       47.92       41.25      7.24 o 
  -2   1   3      133.64      141.39      3.56 o 
  -1   1   3      287.93      344.75      4.63 o 
   0   1   3      727.86      752.47      9.53 o 
   1   1   3     1357.00     1421.13     19.01 o 
   2   1   3      846.02     1074.71     38.92 o 
   3   1   3     2522.37     2703.02     43.41 o 
   4   1   3     1207.45     1374.78     21.18 o 
   5   1   3      429.98      444.98      9.28 o 
   6   1   3      155.36      158.23     10.65 o 
   7   1   3      419.26      405.42     14.22 o 
   8   1   3       77.36       69.73     14.77 o 
   9   1   3        0.95        6.52      9.75 o 
  10   1   3        6.53        9.53      8.86 o 
  11   1   3       13.31       28.17     13.30 o 
  12   1   3       97.47       80.47     32.79 o 
  13   1   3       51.99       38.50     24.68 o 
 -15   2   3      226.73      129.37     56.72 o 
 -14   2   3      797.50      772.09     36.25 o 
 -13   2   3      149.24      136.62     35.99 o 
 -12   2   3      237.21      208.36     18.96 o 
 -11   2   3      547.65      540.09     21.74 o 
 -10   2   3      126.28      142.15     18.67 o 
  -9   2   3        0.47        5.17      8.91 o 
  -8   2   3        5.34       -1.50      6.59 o 
  -7   2   3      465.74      404.41     16.59 o 
  -6   2   3        5.05       17.44      6.05 o 
  -5   2   3      485.30      439.21     12.42 o 
  -4   2   3     2376.54     2542.43     47.90 o 
  -3   2   3      161.61      149.89      4.93 o 
  -2   2   3     1469.48     1655.02     23.13 o 
  -1   2   3      724.58      636.30      8.27 o 
   0   2   3      496.49      508.51      5.79 o 
   1   2   3       89.25      125.42      6.33 o 
   2   2   3     2197.10     2167.17     28.40 o 
   3   2   3     3916.48     4078.54     41.27 o 
   4   2   3     2393.36     2450.99     45.06 o 
   5   2   3       45.58       28.84      8.99 o 
   6   2   3      835.16      865.85     21.29 o 
   7   2   3      234.71      200.53     17.09 o 
   8   2   3      150.47      165.76     17.64 o 
   9   2   3      242.68      228.47     24.31 o 
  10   2   3      409.26      371.17     25.87 o 
  11   2   3      215.43      191.86     39.49 o 
  12   2   3     1639.59     1698.84     87.38 o 
  13   2   3      122.94      150.97     43.11 o 
 -15   3   3      241.63      183.57     89.98 o 
 -14   3   3       75.07       60.86     25.86 o 
 -13   3   3       74.32       81.24     24.23 o 
 -12   3   3      558.15      530.58     22.14 o 
 -11   3   3     4975.81     4881.93     95.34 o 
 -10   3   3       47.10       34.80     16.12 o 
  -9   3   3       14.26       23.56      9.59 o 
  -8   3   3     4888.13     4857.22     94.29 o 
  -7   3   3      272.19      236.91      9.62 o 
  -6   3   3       66.93       65.24      7.40 o 
  -5   3   3       85.26      110.36      6.01 o 
  -4   3   3      550.65      390.19      7.36 o 
  -3   3   3        5.24        5.88      2.10 o 
  -2   3   3     2437.06     2394.06     21.73 o 
  -1   3   3       43.97       63.46      4.07 o 
   0   3   3      148.58      173.24      4.99 o 
   1   3   3     3082.33     2939.62     37.42 o 
   2   3   3      630.12      604.12     17.55 o 
   3   3   3       39.18       70.80     16.25 o 
   4   3   3       93.40       77.40     21.59 o 
   5   3   3     1927.36     2061.85     36.44 o 
   6   3   3     1181.38     1207.36     24.29 o 
   7   3   3       40.76       42.45     10.02 o 
   8   3   3       85.20       98.71     24.99 o 
   9   3   3     1090.32     1094.13     45.90 o 
  10   3   3      227.49      201.11     35.05 o 
  11   3   3      716.49      704.01     44.44 o 
  12   3   3       31.78       22.54     18.66 o 
  13   3   3      896.71      939.85     60.45 o 
 -15   4   3      218.12      140.22     79.87 o 
 -14   4   3      533.90      514.68     35.06 o 
 -13   4   3        9.48       20.10     17.37 o 
 -12   4   3      113.35       80.46     25.58 o 
 -11   4   3     1766.68     1625.73     51.78 o 
 -10   4   3      371.72      348.34     20.73 o 
  -9   4   3       16.03       15.12      5.76 o 
  -8   4   3       20.56       29.63      9.36 o 
  -7   4   3        1.94        5.83      4.70 o 
  -6   4   3      202.37      177.63      9.38 o 
  -5   4   3      652.32      690.02     26.50 o 
  -4   4   3       22.11       13.65     11.06 o 
  -3   4   3      656.77      790.34     16.50 o 
  -2   4   3      125.77      138.24      6.37 o 
  -1   4   3     1973.76     1808.08     31.64 o 
   0   4   3      871.59      859.07     18.94 o 
   1   4   3      103.62      116.39      5.73 o 
   2   4   3     2935.04     2755.17     60.85 o 
   3   4   3       44.45       47.84      7.71 o 
   4   4   3     1896.17     2094.76     44.25 o 
   5   4   3        3.80        2.17      6.68 o 
   6   4   3      792.15      876.74     34.14 o 
   7   4   3      616.97      646.46     19.52 o 
   8   4   3      897.19      961.15     35.71 o 
   9   4   3      606.30      605.01     25.31 o 
  10   4   3        8.78       21.94     14.03 o 
  11   4   3      312.19      297.12     39.45 o 
  12   4   3     1024.36      965.63     70.14 o 
 -14   5   3       13.05       22.57     17.36 o 
 -13   5   3      158.02      136.04     45.43 o 
 -12   5   3       89.88       66.01     27.27 o 
 -11   5   3        7.73       11.93      6.92 o 
 -10   5   3      894.79      919.06     39.97 o 
  -9   5   3      385.32      417.05     26.17 o 
  -8   5   3     1216.34     1160.23     24.65 o 
  -7   5   3      512.80      485.97     23.05 o 
  -6   5   3     1772.49     1844.26     55.18 o 
  -5   5   3     1287.38     1286.51     29.53 o 
  -4   5   3      615.39      551.34     19.69 o 
  -3   5   3     7218.79     7584.99    211.99 o 
  -2   5   3     1287.46     1265.17     16.55 o 
  -1   5   3      153.38      166.12      6.70 o 
   0   5   3      366.42      358.23      7.54 o 
   1   5   3     1121.55     1242.45     19.61 o 
   2   5   3      855.72      854.72     20.17 o 
   3   5   3       18.39       27.17      7.42 o 
   4   5   3     5024.67     5235.49    126.51 o 
   5   5   3     1565.40     1733.47     68.01 o 
   6   5   3     1037.19     1070.10     28.77 o 
   7   5   3     2351.25     2516.07     81.09 o 
   8   5   3      179.78      178.50     55.42 o 
   9   5   3       53.84       63.38     24.09 o 
  10   5   3      118.50       86.01     37.95 o 
  11   5   3      162.94      138.76     51.80 o 
  12   5   3      248.25      195.54     80.97 o 
 -14   6   3      287.39      210.69    120.11 o 
 -13   6   3     2862.19     2656.03    145.68 o 
 -12   6   3     1076.35     1037.56     73.02 o 
 -11   6   3      346.15      334.42     47.57 o 
 -10   6   3      131.70      154.67     58.82 o 
  -9   6   3      677.24      687.30     33.69 o 
  -8   6   3        1.41       -0.05      4.87 o 
  -7   6   3     2138.61     2253.93    111.21 o 
  -6   6   3      765.33      675.35     33.06 o 
  -5   6   3      268.68      300.35     22.38 o 
  -4   6   3     4770.17     4823.76     76.33 o 
  -3   6   3    12657.94    12365.55    110.27 o 
  -2   6   3     2484.55     2505.93     22.53 o 
  -1   6   3     3979.56     4108.23     61.80 o 
   0   6   3     5625.19     5370.04     55.91 o 
   1   6   3     1772.84     1682.51     36.11 o 
   2   6   3      433.33      448.21     10.85 o 
   3   6   3       40.86       40.19      5.92 o 
   4   6   3      730.56      758.27     14.21 o 
   5   6   3        5.94       12.91      5.69 o 
   6   6   3     2556.15     2730.88     98.83 o 
   7   6   3     2889.45     2965.23     72.31 o 
   8   6   3       14.30       13.01     21.73 o 
   9   6   3     2150.63     2189.86    128.14 o 
  10   6   3     3060.80     3048.91    174.90 o 
  11   6   3      106.27       79.73     33.06 o 
  12   6   3      439.87      407.90     39.60 o 
 -14   7   3       19.64       13.88     20.69 o 
 -13   7   3     1044.25     1049.02     74.31 o 
 -12   7   3        3.17       -4.53     29.84 o 
 -11   7   3      176.33      169.84     80.13 o 
 -10   7   3      861.90      920.51     57.44 o 
  -9   7   3     3221.26     3070.11    105.58 o 
  -8   7   3     1092.91     1042.26     25.65 o 
  -7   7   3      480.56      478.87     36.24 o 
  -6   7   3    13069.22    12912.83    297.22 o 
  -5   7   3     1898.05     1806.98     40.29 o 
  -4   7   3      898.22      956.72     28.27 o 
  -3   7   3       24.60       17.33      4.89 o 
  -2   7   3      690.17      711.38     18.00 o 
  -1   7   3      174.69      172.53      9.44 o 
   0   7   3      920.48      904.11     12.21 o 
   1   7   3       13.94       18.14      8.95 o 
   2   7   3     2382.20     2443.71     35.87 o 
   3   7   3     6047.40     6129.18    116.91 o 
   4   7   3     4942.34     4977.08     73.79 o 
   5   7   3      197.74      239.18      9.14 o 
   6   7   3       45.21       43.96     23.84 o 
   7   7   3     2451.31     2484.93     84.36 o 
   8   7   3     1076.50     1071.00     38.60 o 
   9   7   3        3.25       17.13     15.27 o 
  10   7   3      132.04       97.77     33.51 o 
  11   7   3      153.60      133.65     45.14 o 
  12   7   3      139.90      118.29     51.17 o 
 -13   8   3     1782.15     1646.71     79.29 o 
 -12   8   3      985.70      963.77     79.86 o 
 -11   8   3      386.59      348.19     58.39 o 
 -10   8   3      111.20      101.37     37.14 o 
  -9   8   3      653.41      694.34     38.14 o 
  -8   8   3      497.40      432.54     30.51 o 
  -7   8   3      315.62      275.50     25.31 o 
  -6   8   3      648.91      612.48     23.86 o 
  -5   8   3       41.21       23.72     16.06 o 
  -4   8   3      602.44      591.78     24.16 o 
  -3   8   3     4989.47     5034.81    118.83 o 
  -2   8   3     1434.22     1343.71     28.59 o 
  -1   8   3     2255.65     2240.66     30.14 o 
   0   8   3     1618.49     1487.64     22.97 o 
   1   8   3     3480.96     3531.32     63.58 o 
   2   8   3      685.33      711.57     17.19 o 
   3   8   3      229.17      244.10     11.96 o 
   4   8   3     1173.69     1163.80     19.75 o 
   5   8   3      202.66      228.85     69.27 o 
   6   8   3     1469.18     1511.91     52.38 o 
   7   8   3      970.86     1070.74     63.36 o 
   8   8   3       14.23       21.11     12.63 o 
   9   8   3      736.41      790.86     44.79 o 
  10   8   3     1753.08     1912.10     81.82 o 
  11   8   3      594.10      537.22     48.04 o 
 -13   9   3       76.29       45.01     28.35 o 
 -12   9   3       26.74       27.95     26.91 o 
 -11   9   3      337.68      353.94     45.00 o 
 -10   9   3      961.33      936.75     52.41 o 
  -9   9   3     2769.84     2572.90     91.55 o 
  -8   9   3     1266.36     1333.37     63.84 o 
  -7   9   3     2099.71     1987.40     71.60 o 
  -6   9   3     2063.67     2182.47     56.63 o 
  -5   9   3      921.61      960.28     35.25 o 
  -4   9   3     1697.59     1679.40     48.21 o 
  -3   9   3      565.33      538.71     18.30 o 
  -2   9   3      120.96      122.11      7.74 o 
  -1   9   3     1071.00     1095.36     21.26 o 
   0   9   3        7.23       15.01      7.81 o 
   1   9   3     1156.40     1213.34     22.68 o 
   2   9   3     5876.78     5499.20     97.17 o 
   3   9   3     1756.33     1831.69     35.06 o 
   4   9   3     3729.49     3812.10     70.77 o 
   5   9   3     1934.50     2012.57     63.28 o 
   6   9   3     2030.14     2105.13     79.70 o 
   7   9   3     2004.06     2116.24     57.53 o 
   8   9   3      393.13      402.06     27.28 o 
   9   9   3        8.84       15.79     15.29 o 
  10   9   3        7.86       12.32     14.38 o 
  11   9   3       12.10       14.24     20.39 o 
 -12  10   3      961.58      905.71     66.53 o 
 -11  10   3      998.55     1049.95     65.97 o 
 -10  10   3      492.99      512.16     47.85 o 
  -9  10   3        9.89       16.64     28.09 o 
  -8  10   3        7.96        1.44     16.51 o 
  -7  10   3        0.39       -9.51     27.70 o 
  -6  10   3      853.37      867.02     39.89 o 
  -5  10   3      910.13      881.88     31.97 o 
  -4  10   3     1062.86     1122.35     25.39 o 
  -3  10   3     1022.44     1090.00     24.59 o 
  -2  10   3     2600.10     2599.52     49.06 o 
  -1  10   3     8488.09     7937.95    101.92 o 
   0  10   3      857.99      874.27     25.26 o 
   1  10   3      421.74      441.81     12.73 o 
   2  10   3     1522.57     1500.82     34.30 o 
   3  10   3      673.23      640.61     21.14 o 
   4  10   3      175.96      173.40     28.36 o 
   5  10   3        8.62       11.67     10.71 o 
   6  10   3        5.76        4.16     12.75 o 
   7  10   3      517.08      505.97     35.26 o 
   8  10   3      687.76      686.86     69.11 o 
   9  10   3      893.36      903.64     56.29 o 
  10  10   3      935.00      880.49     55.45 o 
 -12  11   3      446.29      398.16     45.72 o 
 -11  11   3      396.37      246.12    141.53 o 
 -10  11   3       26.71       38.66     32.51 o 
  -9  11   3     1033.06     1043.22     72.36 o 
  -8  11   3     2970.17     3080.70    136.43 o 
  -7  11   3      616.00      620.35     35.15 o 
  -6  11   3      566.04      556.38     30.11 o 
  -5  11   3      991.50     1058.52     40.09 o 
  -4  11   3     2168.88     2244.87     61.42 o 
  -3  11   3       75.26       73.22     17.01 o 
  -2  11   3       75.16       69.42     16.76 o 
  -1  11   3      446.70      432.81     15.66 o 
   0  11   3       87.91       99.97     23.16 o 
   1  11   3      353.74      360.42     15.72 o 
   2  11   3     2215.46     2213.58     48.73 o 
   3  11   3      226.01      237.21     19.44 o 
   4  11   3      255.03      253.94     19.68 o 
   5  11   3     2157.01     2227.06     55.05 o 
   6  11   3      918.26      876.05     47.64 o 
   7  11   3      910.92      868.41     51.64 o 
   8  11   3      270.58      266.90     37.56 o 
   9  11   3      702.02      701.74     46.56 o 
 -11  12   3      984.57      946.68     65.55 o 
 -10  12   3      613.40      644.25     51.66 o 
  -9  12   3        4.61       10.37     25.00 o 
  -8  12   3       84.53       75.26     37.19 o 
  -7  12   3      148.86      134.61     73.41 o 
  -6  12   3      272.61      273.38     37.58 o 
  -5  12   3     2370.60     2475.41     64.40 o 
  -4  12   3     1244.20     1306.50     46.72 o 
  -3  12   3     1088.35     1046.83     25.63 o 
  -2  12   3      934.72      985.97     20.26 o 
  -1  12   3     4142.16     4335.72     97.85 o 
   0  12   3     2471.18     2490.90     60.18 o 
   1  12   3      616.79      584.34     19.51 o 
   2  12   3     1941.57     1887.69     58.37 o 
   3  12   3      778.66      812.22     25.69 o 
   4  12   3        7.75       16.96      9.88 o 
   5  12   3     1764.97     1810.54     61.90 o 
   6  12   3       14.77       22.96     11.67 o 
   7  12   3       17.49        0.46     17.76 o 
   8  12   3     2215.34     2094.44     74.48 o 
   9  12   3     1137.35     1133.85     62.58 o 
 -10  13   3      456.97      399.90     72.93 o 
  -9  13   3      297.40      226.62    127.66 o 
  -8  13   3     1954.04     2059.50    124.40 o 
  -7  13   3     2479.50     2537.27    114.04 o 
  -6  13   3      435.38      402.37     34.72 o 
  -5  13   3     2090.98     2075.49     65.75 o 
  -4  13   3     3969.15     3965.79    125.04 o 
  -3  13   3      515.97      511.33     26.22 o 
  -2  13   3        5.59       16.79     12.22 o 
  -1  13   3        2.03        3.98     11.50 o 
   0  13   3      115.91       96.63     34.20 o 
   1  13   3     1000.25     1003.43     36.56 o 
   2  13   3     1582.51     1654.92     52.38 o 
   3  13   3      621.00      602.09     28.45 o 
   4  13   3     2464.48     2417.71     82.24 o 
   5  13   3     4187.26     4127.00     73.07 o 
   6  13   3     2592.45     2599.03     86.61 o 
   7  13   3      573.46      552.81     34.78 o 
   8  13   3      148.21      110.86     47.65 o 
  -9  14   3      405.05      362.13     67.95 o 
  -8  14   3       10.15       16.02     32.84 o 
  -7  14   3       17.43       -9.29     31.19 o 
  -6  14   3       85.21       77.02     28.93 o 
  -5  14   3      755.29      773.63     51.08 o 
  -4  14   3     1652.28     1668.89     53.24 o 
  -3  14   3      996.66     1069.02     39.99 o 
  -2  14   3     1932.89     1941.94     78.23 o 
  -1  14   3     1774.93     1823.79     81.19 o 
   0  14   3      872.78      889.49     38.51 o 
   1  14   3     1512.21     1515.30     46.86 o 
   2  14   3     1297.46     1283.85     45.10 o 
   3  14   3      303.21      275.16     25.22 o 
   4  14   3       88.19       70.85     33.29 o 
   5  14   3        2.00        0.27     13.55 o 
   6  14   3        2.75        6.28     15.15 o 
  -7  15   3     1632.63     1362.97     98.02 o 
  -6  15   3     2058.34     2106.32    102.24 o 
  -5  15   3      421.63      401.77     68.32 o 
  -4  15   3      183.91      177.97     61.69 o 
  -3  15   3      209.58      142.39     64.34 o 
  -2  15   3      193.78      149.99     60.33 o 
  -1  15   3       39.23       29.50     15.58 o 
   0  15   3      771.40      701.86     46.77 o 
   1  15   3      493.62      518.94     33.35 o 
   2  15   3      179.11      155.74     59.13 o 
   3  15   3     1923.44     1921.01     61.66 o 
   4  15   3     1149.48     1240.01     64.54 o 
   5  15   3      482.64      487.52     34.06 o 
  -5  16   3       18.97       20.32     13.10 o 
  -4  16   3      393.52      386.64     35.55 o 
  -3  16   3     2161.03     2174.67     87.46 o 
  -2  16   3     1456.23     1440.11     62.98 o 
  -1  16   3      162.61      109.79     46.12 o 
   0  16   3     3154.00     3364.23    103.15 o 
   1  16   3     3223.73     3068.27    133.43 o 
   2  16   3       22.29       17.32     20.68 o 
   3  16   3       73.59       74.16     34.94 o 
 -15   0   4       42.64       38.03     29.86 o 
 -14   0   4      409.60      360.88     45.50 o 
 -13   0   4     3266.65     3447.96    135.24 o 
 -12   0   4     2855.60     2836.73     83.10 o 
 -11   0   4      413.14      430.07     24.08 o 
 -10   0   4     4107.55     4276.34    206.21 o 
  -9   0   4     8283.00     8164.86    169.61 o 
  -8   0   4     1059.84     1012.26     46.30 o 
  -7   0   4       40.98       40.70     16.68 o 
  -6   0   4     4780.93     4470.12    112.32 o 
  -5   0   4     3065.63     3412.45     55.11 o 
  -4   0   4      170.09      183.09      9.88 o 
  -3   0   4     1400.60     1397.02     18.37 o 
  -2   0   4     3026.22     2994.64     41.60 o 
  -1   0   4      209.97      201.20      7.35 o 
   0   0   4    10495.99     9995.05    175.40 o 
   1   0   4     1858.94     1574.26     73.66 o 
   2   0   4       78.47       94.82     14.82 o 
   3   0   4    11462.44    10927.79    498.78 o 
   4   0   4     4224.94     4154.97    376.59 o 
   5   0   4     2070.76     2056.46     82.41 o 
   6   0   4      880.77      803.32     34.81 o 
   7   0   4     1649.66     1690.04    173.36 o 
   8   0   4       25.17       31.69     15.53 o 
   9   0   4      414.37      462.03     54.50 o 
  10   0   4      341.96      361.01     50.44 o 
  11   0   4       21.46        0.32     18.63 o 
  12   0   4       22.88       36.46     33.68 o 
 -15   1   4     1264.63     1305.65     70.89 o 
 -14   1   4      337.18      309.32     35.00 o 
 -13   1   4      725.18      724.36     35.27 o 
 -12   1   4     2650.17     2769.60     62.68 o 
 -11   1   4      353.10      349.93     26.10 o 
 -10   1   4      415.47      394.33     22.33 o 
  -9   1   4        9.88        0.46     14.07 o 
  -8   1   4        9.13        6.69      8.47 o 
  -7   1   4     3094.65     3035.44     43.27 o 
  -6   1   4     8044.61     7635.35     82.03 o 
  -5   1   4     7023.46     6999.21    103.55 o 
  -4   1   4     1811.72     1736.61     21.44 o 
  -3   1   4     6725.25     6550.38     54.56 o 
  -2   1   4    12030.97    11346.25     77.95 o 
  -1   1   4     4696.86     4864.20     43.74 o 
   0   1   4      864.86      720.38     10.52 o 
   1   1   4     3382.97     3577.96     69.65 o 
   2   1   4     1399.90     1382.87     43.86 o 
   3   1   4     5498.00     5387.82     60.80 o 
   4   1   4       39.40       41.56     11.61 o 
   5   1   4      736.46      660.03     39.40 o 
   6   1   4     4866.46     4718.66    123.67 o 
   7   1   4     3277.14     3337.70    169.41 o 
   8   1   4     2215.86     2108.23     49.28 o 
   9   1   4     1086.29     1085.01     65.07 o 
  10   1   4     3609.97     4071.83    102.19 o 
  11   1   4     2299.22     2700.49    137.07 o 
  12   1   4      110.83       82.53     41.12 o 
 -15   2   4        6.84        6.87     15.85 o 
 -14   2   4        9.94       13.85     15.47 o 
 -13   2   4      707.49      720.47     37.55 o 
 -12   2   4     2035.29     1926.40     45.48 o 
 -11   2   4      955.64     1022.29     27.24 o 
 -10   2   4     2563.02     2665.04     58.02 o 
  -9   2   4     6479.13     6263.97    158.27 o 
  -8   2   4     1636.28     1724.58     45.49 o 
  -7   2   4     2295.28     2462.85     43.68 o 
  -6   2   4     5584.53     5214.60     53.39 o 
  -5   2   4      118.66      121.43      9.31 o 
  -4   2   4     1663.89     1839.94     21.00 o 
  -3   2   4     1139.63     1275.58     14.35 o 
  -2   2   4     6344.54     6302.79     43.15 o 
  -1   2   4     2119.51     2184.85     28.43 o 
   0   2   4     7308.67     6813.76    137.25 o 
   1   2   4     7401.84     6869.19     70.46 o 
   2   2   4    12559.07    12754.90    408.47 o 
   3   2   4     4731.36     4804.61    147.09 o 
   4   2   4     6718.42     6535.05     88.66 o 
   5   2   4     3772.47     3573.45    209.51 o 
   6   2   4      385.60      372.99     27.29 o 
   7   2   4      247.75      285.22     19.10 o 
   8   2   4       11.26       10.56     10.92 o 
   9   2   4       12.93       14.20     12.22 o 
  10   2   4     1502.57     1501.30    105.61 o 
  11   2   4      988.62     1159.98     85.50 o 
  12   2   4      340.75      393.43     40.54 o 
 -15   3   4      730.19      762.94     43.01 o 
 -14   3   4     1706.15     1692.75     71.28 o 
 -13   3   4     1209.75     1192.93     55.97 o 
 -12   3   4      254.39      234.64     29.48 o 
 -11   3   4      872.19      854.93     24.76 o 
 -10   3   4      172.48      179.65     22.44 o 
  -9   3   4      136.91      148.65     15.98 o 
  -8   3   4     2330.38     2406.12     52.97 o 
  -7   3   4     1953.48     2046.90     38.81 o 
  -6   3   4      913.80      893.03     16.55 o 
  -5   3   4     5778.59     5840.97    110.15 o 
  -4   3   4     9913.75     9652.58     75.72 o 
  -3   3   4     5041.67     5109.14     56.18 o 
  -2   3   4     2608.91     2448.66     28.22 o 
  -1   3   4    14170.93    14474.96     77.44 o 
   0   3   4     2663.57     2578.56     38.55 o 
   1   3   4      349.08      351.12      9.33 o 
   2   3   4        1.27        9.04      9.15 o 
   3   3   4        2.09       11.40     12.57 o 
   4   3   4      147.14      168.03     36.08 o 
   5   3   4     3769.06     4020.77     90.16 o 
   6   3   4     1602.79     1543.50     27.44 o 
   7   3   4     1468.23     1392.40     53.49 o 
   8   3   4     3606.02     3736.98    221.20 o 
   9   3   4     4220.82     4616.35    275.20 o 
  10   3   4      812.93      800.59     52.11 o 
  11   3   4      543.53      606.27     49.35 o 
  12   3   4      436.87      395.07     55.61 o 
 -15   4   4      763.50      737.39     52.56 o 
 -14   4   4       37.22       25.75     19.60 o 
 -13   4   4       11.93       10.84     20.17 o 
 -12   4   4      249.47      228.13     74.60 o 
 -11   4   4     3546.96     3686.80    113.58 o 
 -10   4   4     2745.48     2848.33     60.31 o 
  -9   4   4     1040.81     1059.81     28.48 o 
  -8   4   4     9991.00     9541.39    146.43 o 
  -7   4   4     6494.15     6011.10    204.20 o 
  -6   4   4      739.51      642.05     62.66 o 
  -5   4   4        8.01       18.20     11.17 o 
  -4   4   4     2485.64     2487.24     74.85 o 
  -3   4   4     1835.00     2179.72     39.47 o 
  -2   4   4      205.85      187.89      6.31 o 
  -1   4   4      326.49      266.16     10.55 o 
   0   4   4     3703.80     3626.50     74.56 o 
   1   4   4     6148.12     6027.95    129.35 o 
   2   4   4     6570.79     6344.77    108.91 o 
   3   4   4     5883.08     5905.87    162.49 o 
   4   4   4     2506.06     2578.82     62.34 o 
   5   4   4     1457.94     1547.19     68.24 o 
   6   4   4     7491.96     7078.85    163.14 o 
   7   4   4     1484.20     1435.81    100.04 o 
   8   4   4        0.89       15.75     14.05 o 
   9   4   4      117.70      122.47     40.14 o 
  10   4   4        8.53       18.78     15.11 o 
  11   4   4     1115.01     1074.72     46.26 o 
  12   4   4     2124.98     2177.65    112.69 o 
 -14   5   4     2158.65     2126.09    101.95 o 
 -13   5   4      563.29      599.75     45.80 o 
 -12   5   4       19.87       22.75     25.10 o 
 -11   5   4      952.59      982.24     51.31 o 
 -10   5   4      136.14      168.32     71.46 o 
  -9   5   4      317.16      328.76     12.82 o 
  -8   5   4      716.64      707.06     14.37 o 
  -7   5   4      486.58      460.02     34.67 o 
  -6   5   4      332.70      416.05     55.89 o 
  -5   5   4     5655.41     5860.55    111.49 o 
  -4   5   4     9610.08     8924.54    146.59 o 
  -3   5   4     6526.46     6553.44    126.31 o 
  -2   5   4     3585.83     3538.00     46.12 o 
  -1   5   4     2282.39     2076.82     25.02 o 
   0   5   4     1365.88     1355.80     36.98 o 
   1   5   4      283.75      306.33     12.03 o 
   2   5   4       11.59       14.18     12.35 o 
   3   5   4       96.90      113.69      8.39 o 
   4   5   4      749.87      870.58     38.88 o 
   5   5   4     5226.04     5092.16    265.59 o 
   6   5   4     2305.52     2339.19     99.96 o 
   7   5   4     1883.02     2125.25    116.70 o 
   8   5   4     3858.90     4114.43    190.68 o 
   9   5   4     3099.91     3212.02    166.58 o 
  10   5   4      162.92      128.64     52.27 o 
  11   5   4      193.32      152.72     63.09 o 
 -14   6   4       43.94       16.65     23.66 o 
 -13   6   4       27.29       31.97     33.78 o 
 -12   6   4      754.78      769.50     46.39 o 
 -11   6   4     2334.82     2366.11    103.13 o 
 -10   6   4     1632.31     1583.49     71.24 o 
  -9   6   4      276.02      302.55     24.48 o 
  -8   6   4     1488.31     1559.91     53.91 o 
  -7   6   4     6854.82     6823.99    207.00 o 
  -6   6   4     1234.73     1359.34     47.82 o 
  -5   6   4      123.83      143.56     38.75 o 
  -4   6   4       47.02       42.67     18.98 o 
  -3   6   4       28.33       26.62      5.73 o 
  -2   6   4     1392.90     1547.02     24.48 o 
  -1   6   4     3163.48     3156.32     41.82 o 
   0   6   4      992.74     1022.65     28.90 o 
   1   6   4     3377.28     3478.86     91.55 o 
   2   6   4     6431.63     6229.48    115.45 o 
   3   6   4     3541.27     3602.16     84.05 o 
   4   6   4     2837.20     3086.36    103.15 o 
   5   6   4     1428.36     1506.57     43.84 o 
   6   6   4      280.05      262.74     28.90 o 
   7   6   4       52.05       62.78     22.23 o 
   8   6   4      346.83      304.37     39.01 o 
   9   6   4       65.40       54.30     22.86 o 
  10   6   4       15.90       23.05     16.94 o 
  11   6   4      792.62      805.37     59.51 o 
 -14   7   4     1184.56     1110.45     87.72 o 
 -13   7   4     1222.09     1168.82     62.99 o 
 -12   7   4      528.19      514.03     51.81 o 
 -11   7   4      153.92      180.98     72.81 o 
 -10   7   4      524.37      479.65     40.12 o 
  -9   7   4       15.03       18.44     18.42 o 
  -8   7   4       13.50       25.25     18.04 o 
  -7   7   4      732.97      733.76     37.17 o 
  -6   7   4       20.59       45.06     20.67 o 
  -5   7   4     1037.28     1106.55     32.38 o 
  -4   7   4     6470.15     6215.41    147.27 o 
  -3   7   4     2675.77     2741.50     40.03 o 
  -2   7   4     1890.67     1914.62     28.82 o 
  -1   7   4     1223.21     1226.72     21.78 o 
   0   7   4     3332.93     3689.10     92.98 o 
   1   7   4      610.71      610.56     13.79 o 
   2   7   4      796.97      831.97     24.98 o 
   3   7   4      842.48      846.48     20.62 o 
   4   7   4      144.64      145.21      9.45 o 
   5   7   4      361.59      379.01     24.89 o 
   6   7   4      161.70      157.16     43.87 o 
   7   7   4     1047.06     1101.07     50.63 o 
   8   7   4     1170.52     1242.88     51.21 o 
   9   7   4      505.99      563.73     43.87 o 
  10   7   4      795.29      830.62     51.51 o 
  11   7   4      350.78      411.66     42.18 o 
 -13   8   4      682.52      628.98     57.28 o 
 -12   8   4      199.48      155.80     74.03 o 
 -11   8   4      177.46      189.70     57.05 o 
 -10   8   4     1277.15     1222.32     74.76 o 
  -9   8   4      825.19      829.66     66.78 o 
  -8   8   4     1315.10     1382.83     80.51 o 
  -7   8   4       28.17       11.85     17.03 o 
  -6   8   4       13.45       11.22     16.33 o 
  -5   8   4      709.48      739.61     42.20 o 
  -4   8   4      897.30      891.96     37.70 o 
  -3   8   4       35.05       39.46      8.16 o 
  -2   8   4       52.55       40.10     11.28 o 
  -1   8   4      299.57      288.02      8.46 o 
   0   8   4     1901.86     1948.78     40.19 o 
   1   8   4     2985.02     3021.75     66.06 o 
   2   8   4       50.42       42.38     12.28 o 
   3   8   4      368.05      373.69     14.84 o 
   4   8   4     1048.04     1065.78     20.86 o 
   5   8   4      835.13      855.53     32.35 o 
   6   8   4      157.62      138.52     38.05 o 
   7   8   4       55.81       53.65     28.23 o 
   8   8   4      472.74      484.73     29.67 o 
   9   8   4       29.65       16.52     20.70 o 
  10   8   4      645.34      609.99     63.12 o 
 -13   9   4      178.92      126.33     81.90 o 
 -12   9   4      224.82      165.68     89.77 o 
 -11   9   4      122.79      106.66     52.64 o 
 -10   9   4        3.23        5.44     24.75 o 
  -9   9   4        0.38       19.94     23.77 o 
  -8   9   4        2.41      -30.56     30.56 o 
  -7   9   4      895.55      958.96     50.28 o 
  -6   9   4     2965.22     2962.48     68.22 o 
  -5   9   4      246.97      250.86     75.84 o 
  -4   9   4      141.94      140.85     39.07 o 
  -3   9   4     1881.46     1907.74     35.51 o 
  -2   9   4     3396.69     3400.80     44.09 o 
  -1   9   4       18.83       25.48      5.96 o 
   0   9   4      225.85      223.38     13.12 o 
   1   9   4     1350.49     1358.74     29.80 o 
   2   9   4      234.94      231.78     14.49 o 
   3   9   4     1500.93     1587.15     33.62 o 
   4   9   4      494.01      479.21     25.68 o 
   5   9   4      205.31      178.12     44.08 o 
   6   9   4      428.25      437.77     32.39 o 
   7   9   4     2014.95     2113.92     85.51 o 
   8   9   4       97.57       90.93     34.78 o 
   9   9   4      283.24      198.28     80.27 o 
  10   9   4      651.45      575.28     36.45 o 
 -12  10   4       49.32        5.55     36.40 o 
 -11  10   4        4.24      -18.48     35.62 o 
 -10  10   4      422.73      456.32     45.51 o 
  -9  10   4     2106.96     2058.04     89.13 o 
  -8  10   4      112.48      116.53     48.89 o 
  -7  10   4       61.87       53.07     33.68 o 
  -6  10   4     3346.76     3272.02    109.37 o 
  -5  10   4     3366.86     3432.58     81.39 o 
  -4  10   4       32.29       29.87     16.63 o 
  -3  10   4      171.15      172.36     15.01 o 
  -2  10   4      815.25      818.41     21.41 o 
  -1  10   4      509.93      517.43     16.40 o 
   0  10   4      595.03      629.34     18.17 o 
   1  10   4       42.60       33.02     12.06 o 
   2  10   4      462.48      477.25     21.25 o 
   3  10   4      713.26      704.10     38.27 o 
   4  10   4     2969.90     3046.64     86.78 o 
   5  10   4      428.04      430.60     27.34 o 
   6  10   4        7.17        8.76     16.73 o 
   7  10   4      258.99      202.86     66.03 o 
   8  10   4      513.41      504.26     39.27 o 
   9  10   4      105.04       78.64     44.57 o 
 -11  11   4       20.13       -2.40     26.17 o 
 -10  11   4       23.73       46.72     29.60 o 
  -9  11   4       20.42       16.20     22.22 o 
  -8  11   4      135.18      141.25     53.67 o 
  -7  11   4       11.72       24.84     27.01 o 
  -6  11   4     1157.38     1115.97     42.25 o 
  -5  11   4       57.96       46.26     18.51 o 
  -4  11   4        4.90        3.23     13.95 o 
  -3  11   4      521.32      561.39     20.31 o 
  -2  11   4      488.67      494.93     20.88 o 
  -1  11   4      287.90      261.00     20.49 o 
   0  11   4       76.25       69.97     14.54 o 
   1  11   4      469.29      480.53     18.75 o 
   2  11   4      264.34      244.50     18.17 o 
   3  11   4        5.12       -5.77     14.71 o 
   4  11   4      231.55      255.42     57.73 o 
   5  11   4       86.01       75.77     27.91 o 
   6  11   4       73.15       39.47     12.91 o 
   7  11   4      711.80      699.51     42.76 o 
   8  11   4       30.33       30.31     24.47 o 
 -11  12   4       77.67       49.51     50.02 o 
 -10  12   4        2.29       17.83     30.41 o 
  -9  12   4       69.08       57.04     36.31 o 
  -8  12   4      327.74      281.74     43.31 o 
  -7  12   4       58.44       49.67     26.52 o 
  -6  12   4       20.76       16.78     19.19 o 
  -5  12   4      507.86      531.43     31.58 o 
  -4  12   4       90.94       78.89     30.86 o 
  -3  12   4       11.76        4.14     11.02 o 
  -2  12   4       72.44       44.37     20.90 o 
  -1  12   4      114.31      119.39     31.15 o 
   0  12   4       52.75       52.77     13.42 o 
   1  12   4       46.10       39.49     10.93 o 
   2  12   4      414.84      411.38     32.04 o 
   3  12   4      341.90      344.35     36.82 o 
   4  12   4        6.61       15.51     13.20 o 
   5  12   4      728.43      745.38     36.93 o 
   6  12   4      339.32      346.19     44.39 o 
   7  12   4        4.25       14.89     14.14 o 
   8  12   4       64.43       31.00     20.19 o 
  -9  13   4       19.97       33.35     24.33 o 
  -8  13   4       11.35        5.18     20.51 o 
  -7  13   4      529.69      575.83     45.74 o 
  -6  13   4       27.11       22.54     16.77 o 
  -5  13   4      290.12      234.59     72.84 o 
  -4  13   4      392.91      466.16     37.94 o 
  -3  13   4       15.31        6.80     15.69 o 
  -2  13   4      169.29      140.76     66.60 o 
  -1  13   4     1093.34     1018.70     46.64 o 
   0  13   4     1543.85     1431.44     52.70 o 
   1  13   4      184.16      153.25     44.80 o 
   2  13   4        7.34       20.64     13.54 o 
   3  13   4      854.55      784.62     36.52 o 
   4  13   4        8.65        5.16     17.02 o 
   5  13   4      276.89      272.25     34.76 o 
   6  13   4      231.33      157.62     65.42 o 
   7  13   4      157.07       97.17     51.76 o 
  -8  14   4      174.71      127.98     64.47 o 
  -7  14   4      919.67      934.44     44.32 o 
  -6  14   4       59.31       62.72     27.23 o 
  -5  14   4       15.01       21.05     18.51 o 
  -4  14   4      739.90      743.76     40.01 o 
  -3  14   4      193.87      143.18     60.61 o 
  -2  14   4        0.76        5.89     15.74 o 
  -1  14   4       10.80       15.15     16.44 o 
   0  14   4      320.28      345.33     39.47 o 
   1  14   4       11.34       26.78     17.96 o 
   2  14   4      755.62      746.73     56.30 o 
   3  14   4      100.32       84.10     35.84 o 
   4  14   4      387.48      381.88     40.95 o 
   5  14   4       61.78       31.60     31.52 o 
  -7  15   4      279.02      194.32    141.27 o 
  -6  15   4       88.66       68.00     24.78 o 
  -5  15   4      102.28       82.18     35.60 o 
  -4  15   4       65.02       50.38     22.43 o 
  -3  15   4       23.34       20.41     16.31 o 
  -2  15   4      254.92      183.08     51.16 o 
  -1  15   4       92.25       76.71     58.71 o 
   0  15   4      110.66       90.16     42.60 o 
   1  15   4      180.52      132.47     60.74 o 
   2  15   4       81.07       75.73     48.54 o 
   3  15   4      651.67      631.43     43.39 o 
   4  15   4        5.87        4.43     17.51 o 
  -4  16   4        2.73       10.71     15.77 o 
  -3  16   4      211.31      169.61     75.79 o 
  -2  16   4      141.73       94.28     68.84 o 
  -1  16   4       14.26       22.83     22.03 o 
   0  16   4       62.09       55.62     29.20 o 
   1  16   4       13.37        9.86     19.55 o 
 -15   1   5      137.03       92.34     58.75 o 
 -14   1   5       98.82       62.83     32.78 o 
 -13   1   5      104.70       81.73     26.26 o 
 -12   1   5      307.49      293.73     25.10 o 
 -11   1   5      291.28      319.49     19.06 o 
 -10   1   5       27.12       28.11     12.60 o 
  -9   1   5      173.08      181.71     24.93 o 
  -8   1   5       99.05       95.12     23.28 o 
  -7   1   5      171.46      169.13      8.98 o 
  -6   1   5      113.40      131.34     10.45 o 
  -5   1   5     1165.03     1262.10     19.57 o 
  -4   1   5     1104.61     1290.52     19.45 o 
  -3   1   5      559.22      622.68     13.04 o 
  -2   1   5      651.99      669.71     11.20 o 
  -1   1   5      222.29      214.55      8.90 o 
   0   1   5      820.20      852.30     11.08 o 
   1   1   5      206.37      228.98      7.69 o 
   2   1   5      410.88      428.81      8.52 o 
   3   1   5        6.85        1.78      3.79 o 
   4   1   5       22.63       20.06      8.04 o 
   5   1   5        0.32        4.55      5.63 o 
   6   1   5      285.54      231.21     16.40 o 
   7   1   5       15.26       16.23     10.16 o 
   8   1   5      139.22      119.59     44.25 o 
   9   1   5        1.33       11.30     21.57 o 
  10   1   5        7.95       10.23     26.94 o 
  11   1   5       57.15       48.23     37.51 o 
 -15   2   5        5.22        9.39     10.36 o 
 -14   2   5       72.00       58.92     36.64 o 
 -13   2   5      479.33      467.44     63.35 o 
 -12   2   5      359.49      346.44     26.22 o 
 -11   2   5      113.64      115.00     31.72 o 
 -10   2   5       24.51       37.59     14.15 o 
  -9   2   5       30.57       31.55     12.94 o 
  -8   2   5     1886.30     1876.46     32.65 o 
  -7   2   5     1641.93     1686.07     29.38 o 
  -6   2   5      699.29      693.79     12.65 o 
  -5   2   5        8.23       27.39      7.56 o 
  -4   2   5     1874.14     1976.19     22.45 o 
  -3   2   5     1645.81     1880.30     20.80 o 
  -2   2   5     1223.69     1341.87     16.66 o 
  -1   2   5      233.40      236.60      6.95 o 
   0   2   5     1176.54     1089.51     26.68 o 
   1   2   5      208.28      211.20      9.49 o 
   2   2   5     3222.45     3343.48     47.04 o 
   3   2   5        5.42        3.26     10.14 o 
   4   2   5      413.58      376.00     19.35 o 
   5   2   5     1725.62     1784.56     38.30 o 
   6   2   5       85.04       78.68     21.34 o 
   7   2   5       22.28       17.96      7.99 o 
   8   2   5        6.65        1.05     15.59 o 
   9   2   5      286.87      310.88    115.24 o 
  10   2   5       80.79       79.01     38.66 o 
  11   2   5      497.36      492.13     44.94 o 
 -15   3   5      366.50      384.40     53.18 o 
 -14   3   5      666.64      641.70     45.18 o 
 -13   3   5        2.97        8.63     13.79 o 
 -12   3   5       64.01       47.28     22.62 o 
 -11   3   5      533.08      560.35     43.17 o 
 -10   3   5     1593.66     1563.80     39.74 o 
  -9   3   5     3960.66     3992.55     72.79 o 
  -8   3   5      399.06      449.59     22.21 o 
  -7   3   5     1854.98     1897.19     35.57 o 
  -6   3   5      168.95      190.56      8.67 o 
  -5   3   5      942.31      887.28     40.32 o 
  -4   3   5      660.29      670.99     10.72 o 
  -3   3   5       11.20        7.93      4.75 o 
  -2   3   5      116.98      112.35      6.96 o 
  -1   3   5     2172.10     2144.39     26.91 o 
   0   3   5       16.00       19.27      7.43 o 
   1   3   5      835.62      901.30     17.55 o 
   2   3   5        5.75       11.74      5.95 o 
   3   3   5      929.61      928.25     33.85 o 
   4   3   5      291.57      290.12     19.68 o 
   5   3   5      602.20      581.59     48.21 o 
   6   3   5        4.00       22.48     15.06 o 
   7   3   5       11.97        0.14     10.60 o 
   8   3   5     1577.25     1554.74     74.72 o 
   9   3   5       77.13       46.97     21.68 o 
  10   3   5       97.88      133.65     85.95 o 
  11   3   5       14.36       12.92     26.76 o 
 -14   4   5        1.75       -5.03     24.34 o 
 -13   4   5       47.87       55.05     28.78 o 
 -12   4   5      134.60      108.58     50.42 o 
 -11   4   5      183.61      152.15     43.80 o 
 -10   4   5       37.06       54.25     20.28 o 
  -9   4   5      507.95      506.79     16.81 o 
  -8   4   5     2800.35     2781.17     56.34 o 
  -7   4   5     2149.22     2219.88     95.86 o 
  -6   4   5      160.82      160.08      9.22 o 
  -5   4   5      507.13      514.03     13.74 o 
  -4   4   5     1229.57     1247.19     21.15 o 
  -3   4   5      443.09      450.71      8.38 o 
  -2   4   5      498.17      529.92      9.15 o 
  -1   4   5       33.72       41.70      6.80 o 
   0   4   5      383.58      338.45     19.58 o 
   1   4   5      130.03       87.77     21.92 o 
   2   4   5     2491.77     2689.88    107.10 o 
   3   4   5      354.57      329.25     18.03 o 
   4   4   5      515.95      539.99     29.64 o 
   5   4   5     1269.71     1295.25     46.15 o 
   6   4   5       42.59       40.47     15.52 o 
   7   4   5      233.26      199.63     56.89 o 
   8   4   5     1157.03     1116.16     71.83 o 
   9   4   5      334.37      301.17     33.46 o 
  10   4   5      101.71       63.03     44.98 o 
  11   4   5      143.69      116.03     66.89 o 
 -14   5   5      215.36      130.17     85.57 o 
 -13   5   5      845.86      794.02     50.53 o 
 -12   5   5      459.45      451.20     43.09 o 
 -11   5   5      473.68      440.14     51.11 o 
 -10   5   5      816.55      795.63     42.22 o 
  -9   5   5     1209.97     1235.31     52.52 o 
  -8   5   5      988.53      979.85     39.49 o 
  -7   5   5      614.95      609.18     35.22 o 
  -6   5   5       26.87       44.69     23.42 o 
  -5   5   5      191.14      186.37     28.84 o 
  -4   5   5     1120.33     1167.87     38.79 o 
  -3   5   5     1579.36     1522.65     38.16 o 
  -2   5   5      185.04      150.96      5.28 o 
  -1   5   5     1942.03     1992.95     30.51 o 
   0   5   5     4569.96     4567.00     72.78 o 
   1   5   5     2554.37     2564.82     59.14 o 
   2   5   5     2037.08     2162.38     58.92 o 
   3   5   5      793.76      778.97     15.95 o 
   4   5   5        6.11       22.31     13.17 o 
   5   5   5      598.18      586.83     28.98 o 
   6   5   5       71.08       75.59     20.35 o 
   7   5   5       28.15       36.37     24.36 o 
   8   5   5        6.93       16.05     16.37 o 
   9   5   5      193.69      184.96     70.77 o 
  10   5   5      854.89      952.90     61.43 o 
 -14   6   5       19.88       12.20     17.48 o 
 -13   6   5       57.99       57.90     41.86 o 
 -12   6   5       18.82       10.79     22.20 o 
 -11   6   5       53.74       49.50     31.74 o 
 -10   6   5      450.17      475.87     49.50 o 
  -9   6   5      363.15      383.61     39.78 o 
  -8   6   5       14.44       17.96     13.82 o 
  -7   6   5      136.88      164.79     66.11 o 
  -6   6   5     1880.26     1982.54     48.58 o 
  -5   6   5     1303.25     1342.21     45.00 o 
  -4   6   5       67.31       49.52     30.27 o 
  -3   6   5      258.25      267.35      8.56 o 
  -2   6   5     1296.70     1197.17     15.77 o 
  -1   6   5      310.42      312.50      8.72 o 
   0   6   5      200.57      229.42     10.84 o 
   1   6   5        6.61       10.09     10.99 o 
   2   6   5       25.37       52.83     15.85 o 
   3   6   5      842.29      840.16     27.93 o 
   4   6   5     1696.64     1833.43     62.81 o 
   5   6   5      501.66      515.58     28.22 o 
   6   6   5      205.88      216.47     64.14 o 
   7   6   5     1525.86     1655.77    115.08 o 
   8   6   5      758.29      753.65     39.32 o 
   9   6   5      208.42      162.80     56.26 o 
  10   6   5      295.78      216.89     35.18 o 
 -13   7   5      837.59      840.49     63.22 o 
 -12   7   5     1743.03     1850.85     86.98 o 
 -11   7   5       17.15       26.49     25.23 o 
 -10   7   5      559.07      552.30     35.16 o 
  -9   7   5      824.15      866.95     36.79 o 
  -8   7   5      665.19      734.43     56.19 o 
  -7   7   5     1039.90     1130.75     45.66 o 
  -6   7   5      531.53      527.54     28.06 o 
  -5   7   5     2733.08     2848.30     59.39 o 
  -4   7   5       21.69       27.24     20.42 o 
  -3   7   5     3899.21     3831.90     53.75 o 
  -2   7   5     1398.28     1398.33     18.57 o 
  -1   7   5      184.23      174.73     11.85 o 
   0   7   5     3134.95     3270.22     53.39 o 
   1   7   5     3289.16     3231.44     48.60 o 
   2   7   5      501.61      501.75     24.47 o 
   3   7   5      270.16      252.96     50.19 o 
   4   7   5     1394.05     1355.80     59.32 o 
   5   7   5     1721.11     1796.20     64.30 o 
   6   7   5       47.57       41.29     21.92 o 
   7   7   5      611.41      610.73     35.46 o 
   8   7   5        7.46       14.80     13.86 o 
   9   7   5       84.34       59.83     21.28 o 
  10   7   5     2151.56     2198.29    169.04 o 
 -13   8   5      261.93      211.10    118.66 o 
 -12   8   5       52.58       55.27     34.62 o 
 -11   8   5      112.11       79.71     40.88 o 
 -10   8   5     1196.07     1159.88     60.42 o 
  -9   8   5     1354.74     1371.20     58.11 o 
  -8   8   5      605.94      631.41     42.16 o 
  -7   8   5      663.99      741.44     42.65 o 
  -6   8   5     3808.60     3785.09    147.91 o 
  -5   8   5     9478.10     9166.88    154.52 o 
  -4   8   5      342.91      348.69     23.71 o 
  -3   8   5     1554.18     1476.61     38.22 o 
  -2   8   5     2849.45     2704.78     48.55 o 
  -1   8   5       27.55       27.01      7.10 o 
   0   8   5      649.57      696.97     25.73 o 
   1   8   5      113.02      109.65     13.87 o 
   2   8   5      123.79      111.29     29.55 o 
   3   8   5     1644.36     1628.88     45.64 o 
   4   8   5     2354.17     2488.73     89.07 o 
   5   8   5     2446.13     2440.19     53.35 o 
   6   8   5     1498.82     1539.20     61.27 o 
   7   8   5     2583.00     2761.87    127.23 o 
   8   8   5      714.68      716.84     42.94 o 
   9   8   5       21.37        1.18     21.28 o 
 -12   9   5      347.16      345.29     48.45 o 
 -11   9   5      289.98      259.75    101.50 o 
 -10   9   5      816.68      830.09     61.96 o 
  -9   9   5      694.59      662.35     70.64 o 
  -8   9   5      440.75      455.70     40.35 o 
  -7   9   5      267.84      257.35     33.30 o 
  -6   9   5       26.08       39.74     19.50 o 
  -5   9   5     1072.48     1018.26     42.15 o 
  -4   9   5      916.95      939.20     35.05 o 
  -3   9   5     1094.17     1145.66     27.68 o 
  -2   9   5     2464.69     2587.13     54.78 o 
  -1   9   5     1161.64     1157.74     32.05 o 
   0   9   5     3602.53     3653.58     66.78 o 
   1   9   5      316.17      340.57     22.98 o 
   2   9   5     2351.68     2405.12     61.31 o 
   3   9   5      322.77      334.22     28.23 o 
   4   9   5      882.85      793.63     27.83 o 
   5   9   5        9.42        6.41     12.98 o 
   6   9   5       63.27       61.25     33.08 o 
   7   9   5       84.52       56.70     25.99 o 
   8   9   5      284.91      241.30     85.32 o 
   9   9   5      509.68      532.06     43.26 o 
 -12  10   5       50.88       41.92     28.81 o 
 -11  10   5      168.28      135.77     80.83 o 
 -10  10   5      346.15      305.31     41.10 o 
  -9  10   5      310.12      305.97     41.26 o 
  -8  10   5     1587.65     1598.31     74.58 o 
  -7  10   5     1600.08     1567.63     69.32 o 
  -6  10   5     1528.88     1450.04     48.05 o 
  -5  10   5     2079.61     2106.68     77.72 o 
  -4  10   5      407.71      421.02     23.79 o 
  -3  10   5      551.30      557.98     34.06 o 
  -2  10   5        8.20        7.67     11.30 o 
  -1  10   5      304.56      299.14     18.62 o 
   0  10   5      311.58      274.65     19.03 o 
   1  10   5     1327.68     1296.59     44.19 o 
   2  10   5      925.86      888.00     40.12 o 
   3  10   5      919.05      927.31     32.10 o 
   4  10   5      832.83      816.58     27.57 o 
   5  10   5     1877.11     1869.80     78.04 o 
   6  10   5     1019.56     1039.19     47.15 o 
   7  10   5      371.34      349.85     46.83 o 
   8  10   5      803.46      839.67     67.55 o 
 -11  11   5     1817.69     1686.16     96.86 o 
 -10  11   5     1092.69     1087.89     72.87 o 
  -9  11   5      141.68      141.58     66.28 o 
  -8  11   5      277.82      240.24     36.44 o 
  -7  11   5      279.22      268.65     31.43 o 
  -6  11   5      135.58      112.24     42.04 o 
  -5  11   5      383.14      436.69     32.73 o 
  -4  11   5      480.18      474.77     29.02 o 
  -3  11   5      669.94      686.03     47.09 o 
  -2  11   5     2779.17     2739.50     85.82 o 
  -1  11   5     2992.93     3121.19     70.40 o 
   0  11   5     1837.64     1820.41     49.00 o 
   1  11   5     1429.32     1454.06     43.70 o 
   2  11   5     1384.03     1345.67     48.01 o 
   3  11   5     2700.34     2649.88    100.62 o 
   4  11   5      242.28      207.80     63.18 o 
   5  11   5       11.19       17.71     12.49 o 
   6  11   5       61.13       39.73     24.09 o 
   7  11   5       11.02       15.69     21.98 o 
 -10  12   5       37.46       28.91     26.95 o 
  -9  12   5      570.27      514.39     55.65 o 
  -8  12   5     3114.06     3062.72    133.40 o 
  -7  12   5     1890.66     1853.41     71.80 o 
  -6  12   5      391.84      393.34     30.00 o 
  -5  12   5      772.55      825.36     50.72 o 
  -4  12   5     2704.91     2731.68     92.50 o 
  -3  12   5     1011.84      927.08     37.42 o 
  -2  12   5        6.44       -9.54     18.21 o 
  -1  12   5        8.93       24.06     14.83 o 
   0  12   5      181.59      198.21     76.25 o 
   1  12   5      740.37      717.58     50.16 o 
   2  12   5     2227.33     2212.29     69.19 o 
   3  12   5      550.23      522.37     35.68 o 
   4  12   5      172.87      163.55     50.28 o 
   5  12   5     1276.67     1256.56     48.08 o 
   6  12   5     2704.39     2617.44    106.96 o 
  -9  13   5       85.22       48.22     34.92 o 
  -8  13   5      133.83      106.70     52.80 o 
  -7  13   5     1208.43     1150.45     48.34 o 
  -6  13   5      330.32      310.91     37.70 o 
  -5  13   5      910.70      915.40     52.69 o 
  -4  13   5      519.10      442.22     26.38 o 
  -3  13   5      291.31      288.12     29.09 o 
  -2  13   5     1655.27     1660.79     60.63 o 
  -1  13   5     1929.30     1993.85    130.27 o 
   0  13   5     1213.35     1216.13     57.42 o 
   1  13   5      458.85      420.24     37.51 o 
   2  13   5     1134.44     1141.88     63.98 o 
   3  13   5     1679.10     1687.98     65.54 o 
   4  13   5      124.65       98.44     38.32 o 
   5  13   5        4.95       -0.71     13.55 o 
  -7  14   5     1177.34     1078.79     59.74 o 
  -6  14   5      667.47      705.32     49.13 o 
  -5  14   5      435.72      409.68     27.02 o 
  -4  14   5     1408.34     1345.86     64.33 o 
  -3  14   5     1446.09     1417.87     73.90 o 
  -2  14   5      142.84      102.63     60.57 o 
  -1  14   5      384.27      284.07     43.75 o 
   0  14   5      188.90      149.87     55.69 o 
   1  14   5       74.78       43.69     28.80 o 
   2  14   5      145.91      104.12     40.45 o 
   3  14   5      368.44      405.81     44.05 o 
   4  14   5      774.31      788.44     47.22 o 
  -5  15   5       11.67       13.36     21.65 o 
  -4  15   5      292.14      295.18     55.78 o 
  -3  15   5      366.50      350.85     64.25 o 
  -2  15   5      491.36      521.94     45.75 o 
  -1  15   5      687.23      676.00     54.05 o 
   0  15   5      985.25      951.16     62.80 o 
   1  15   5     1693.74     1585.28     68.88 o 
   2  15   5      578.46      542.44     49.73 o 
 -14   0   6      651.30      580.98     63.90 o 
 -13   0   6     1156.03     1215.22    100.92 o 
 -12   0   6     1974.23     2178.66    123.64 o 
 -11   0   6      538.69      537.34     29.51 o 
 -10   0   6      380.05      430.75     28.85 o 
  -9   0   6      102.60       91.30     39.15 o 
  -8   0   6      480.17      476.66     21.61 o 
  -7   0   6     1419.29     1406.08     42.36 o 
  -6   0   6     3195.80     3421.06     81.86 o 
  -5   0   6     1304.98     1350.94     40.40 o 
  -4   0   6     3388.85     3302.22     98.80 o 
  -3   0   6    10683.14    10235.63    259.87 o 
  -2   0   6    10351.70    10741.79     85.66 o 
  -1   0   6     2269.14     2313.43     44.23 o 
   0   0   6      108.71      142.32     15.41 o 
   1   0   6     5473.64     5451.84     97.75 o 
   2   0   6     3042.28     3091.80     58.36 o 
   3   0   6       69.52       79.93     11.22 o 
   4   0   6      252.77      208.98     15.83 o 
   5   0   6      456.96      404.47     40.88 o 
   6   0   6     2247.52     2269.37    162.19 o 
   7   0   6     3780.31     3798.52    229.75 o 
   8   0   6     1593.95     1632.32    119.95 o 
   9   0   6     1294.70     1215.39     98.39 o 
  10   0   6     1299.77     1444.47    128.19 o 
 -14   1   6       29.23       25.33     36.16 o 
 -13   1   6      175.50      119.86     49.95 o 
 -12   1   6      553.88      585.64     32.91 o 
 -11   1   6      389.76      360.42     33.15 o 
 -10   1   6     3513.57     3609.45     98.68 o 
  -9   1   6     7561.38     7513.03    135.89 o 
  -8   1   6     2987.07     3157.54     56.80 o 
  -7   1   6      920.63      957.89     24.69 o 
  -6   1   6     4657.32     4621.90     85.82 o 
  -5   1   6     6304.45     6647.74    156.04 o 
  -4   1   6      303.71      391.71     15.27 o 
  -3   1   6        7.92       11.33      5.91 o 
  -2   1   6      318.49      300.07     14.18 o 
  -1   1   6       14.48       13.49      7.05 o 
   0   1   6     4693.19     4712.31     78.40 o 
   1   1   6    10003.23     9767.01    113.20 o 
   2   1   6      910.30      876.25     15.74 o 
   3   1   6     2086.68     2118.36     47.17 o 
   4   1   6     8381.30     8084.14    232.52 o 
   5   1   6     1823.27     1754.04     79.55 o 
   6   1   6     1912.25     1840.99     79.11 o 
   7   1   6     1520.27     1539.02     83.40 o 
   8   1   6      608.27      619.29     60.57 o 
   9   1   6        2.69       18.11     29.04 o 
  10   1   6      349.07      313.38    156.90 o 
 -14   2   6     1113.90     1066.31     57.47 o 
 -13   2   6     1200.88     1273.00     57.89 o 
 -12   2   6     1633.21     1737.12     69.00 o 
 -11   2   6     1189.01     1101.15     51.30 o 
 -10   2   6      322.68      337.80     17.25 o 
  -9   2   6      645.07      663.12     21.47 o 
  -8   2   6      769.49      725.58     24.77 o 
  -7   2   6     2547.47     2491.46     49.75 o 
  -6   2   6     1494.21     1544.40     29.74 o 
  -5   2   6     1070.70     1120.94     23.26 o 
  -4   2   6     5446.76     5407.40     73.43 o 
  -3   2   6     1617.25     1491.20     27.30 o 
  -2   2   6     6612.00     6559.12     93.86 o 
  -1   2   6     3829.34     3684.76     54.15 o 
   0   2   6     1726.33     1885.55     32.92 o 
   1   2   6     1914.50     1745.63     40.87 o 
   2   2   6      956.97      937.54     20.62 o 
   3   2   6      204.05      202.11     12.98 o 
   4   2   6      987.81      937.91     52.73 o 
   5   2   6       26.28       22.04     10.21 o 
   6   2   6      400.23      416.12     28.80 o 
   7   2   6     1481.52     1613.36     86.08 o 
   8   2   6      923.33      936.74     53.62 o 
   9   2   6     1002.76     1020.37    115.26 o 
  10   2   6      633.97      555.32     58.11 o 
 -14   3   6      185.49      126.49     56.74 o 
 -13   3   6        6.37        7.03     19.24 o 
 -12   3   6      544.32      539.79     31.57 o 
 -11   3   6     1347.51     1443.94     60.38 o 
 -10   3   6      610.92      641.84     28.38 o 
  -9   3   6     1017.07      976.39     25.37 o 
  -8   3   6     1329.93     1346.28     37.52 o 
  -7   3   6     6312.53     6394.88    118.33 o 
  -6   3   6     1357.10     1344.35     31.87 o 
  -5   3   6      208.83      215.66     13.75 o 
  -4   3   6      519.67      541.81     15.00 o 
  -3   3   6      827.56      880.46     15.66 o 
  -2   3   6      777.26      850.96     12.18 o 
  -1   3   6     1217.87     1294.96     27.90 o 
   0   3   6      167.05      209.52     18.82 o 
   1   3   6     2952.55     3020.71     52.20 o 
   2   3   6     4004.98     4066.83     55.56 o 
   3   3   6     4561.38     4607.44     77.71 o 
   4   3   6     1442.51     1358.07     42.34 o 
   5   3   6     1926.85     2028.08     85.79 o 
   6   3   6     2447.42     2507.62    106.21 o 
   7   3   6      366.48      392.06     43.09 o 
   8   3   6      118.18      101.06     38.72 o 
   9   3   6      194.32      174.24    113.24 o 
  10   3   6      182.61      128.67     95.19 o 
 -14   4   6     2306.93     2407.14    150.25 o 
 -13   4   6      448.37      440.69    101.41 o 
 -12   4   6      358.33      338.03     34.31 o 
 -11   4   6      489.82      583.41     71.74 o 
 -10   4   6     1851.25     2012.45     68.74 o 
  -9   4   6       43.95       22.42     25.53 o 
  -8   4   6      511.43      478.28     34.33 o 
  -7   4   6      286.30      237.25     10.76 o 
  -6   4   6      135.56      121.51     20.75 o 
  -5   4   6     2325.80     2294.07     37.93 o 
  -4   4   6     5000.98     5247.21     68.23 o 
  -3   4   6     1630.02     1649.03     27.00 o 
  -2   4   6     2636.94     2807.60     42.64 o 
  -1   4   6     6106.61     6040.61    130.29 o 
   0   4   6     5519.76     5703.31    224.15 o 
   1   4   6     1826.39     1928.30     55.78 o 
   2   4   6      613.91      633.45     23.95 o 
   3   4   6      698.73      683.50     25.04 o 
   4   4   6      400.19      372.61     22.29 o 
   5   4   6      809.92      859.11     54.77 o 
   6   4   6     2201.85     2030.89     80.72 o 
   7   4   6       21.34       20.82     17.38 o 
   8   4   6     1987.55     2116.42    108.19 o 
   9   4   6     3591.95     4307.41    171.87 o 
  10   4   6     1494.55     1708.82    148.85 o 
 -14   5   6       16.64       26.16     19.50 o 
 -13   5   6       15.99       13.01     20.21 o 
 -12   5   6      310.86      263.13     51.36 o 
 -11   5   6      863.69      969.38     55.34 o 
 -10   5   6      213.19      262.39    113.07 o 
  -9   5   6      559.41      549.02     47.05 o 
  -8   5   6     1280.44     1272.01     77.90 o 
  -7   5   6     3459.99     3755.08     97.17 o 
  -6   5   6     1428.19     1613.92     54.28 o 
  -5   5   6      230.44      213.48     15.93 o 
  -4   5   6     1954.14     1897.25     35.17 o 
  -3   5   6     1202.76     1216.21     21.50 o 
  -2   5   6      182.26      148.57      7.95 o 
  -1   5   6      810.85      859.20     23.09 o 
   0   5   6        9.37       25.72     13.81 o 
   1   5   6       21.65       28.44     18.66 o 
   2   5   6     1591.80     1585.60     40.50 o 
   3   5   6     3341.12     3433.53    116.42 o 
   4   5   6      931.77      981.52     39.19 o 
   5   5   6     1047.08     1085.88     47.89 o 
   6   5   6     1534.00     1612.64     87.18 o 
   7   5   6      634.00      587.27     51.24 o 
   8   5   6       25.11       29.01     25.43 o 
   9   5   6       34.21       40.01     31.64 o 
 -13   6   6      543.20      550.50     83.62 o 
 -12   6   6      256.58      227.15     44.59 o 
 -11   6   6     1579.49     1629.88     82.03 o 
 -10   6   6     1452.84     1493.34     72.79 o 
  -9   6   6        4.18        6.00     27.56 o 
  -8   6   6      756.14      739.81     57.08 o 
  -7   6   6      143.21      126.65     56.34 o 
  -6   6   6        6.46       10.08     15.36 o 
  -5   6   6     1210.96     1291.90     36.93 o 
  -4   6   6     2214.56     2295.57     66.43 o 
  -3   6   6      899.79      884.33     41.40 o 
  -2   6   6      923.66     1009.61     24.80 o 
  -1   6   6     5009.15     5016.22    150.85 o 
   0   6   6     3232.35     3155.43     79.27 o 
   1   6   6       16.68       26.37     10.76 o 
   2   6   6      208.45      231.95     46.71 o 
   3   6   6      182.06      186.30     43.49 o 
   4   6   6      291.21      265.76     37.08 o 
   5   6   6       24.31       24.03     16.02 o 
   6   6   6      247.58      218.50     70.72 o 
   7   6   6      289.84      259.53     77.88 o 
   8   6   6      702.00      635.55     59.01 o 
   9   6   6     1603.76     1496.76     93.44 o 
 -13   7   6       45.89       38.85     23.43 o 
 -12   7   6      260.72      189.07    108.72 o 
 -11   7   6      616.24      550.68     48.67 o 
 -10   7   6     1047.53     1065.36     54.82 o 
  -9   7   6      993.10     1088.86     82.41 o 
  -8   7   6     2154.43     2144.75    119.97 o 
  -7   7   6     2850.24     2850.20    131.47 o 
  -6   7   6     2093.50     2070.12     79.88 o 
  -5   7   6      159.50      203.46     26.44 o 
  -4   7   6     1535.99     1659.62     42.73 o 
  -3   7   6      865.65      822.90     31.41 o 
  -2   7   6      234.40      253.74     23.22 o 
  -1   7   6      675.35      768.07     28.86 o 
   0   7   6      634.35      625.57     23.45 o 
   1   7   6      491.55      509.41     21.38 o 
   2   7   6     4363.53     4683.06    119.10 o 
   3   7   6     2157.82     2239.94     91.20 o 
   4   7   6     1709.35     1762.51     71.25 o 
   5   7   6     2842.45     2894.34    108.67 o 
   6   7   6     1205.29     1159.98     50.02 o 
   7   7   6      465.19      445.63     48.92 o 
   8   7   6      351.16      330.65     44.96 o 
   9   7   6       18.86       31.37     25.80 o 
 -12   8   6     1061.24     1166.41     91.17 o 
 -11   8   6       97.37       73.68     33.09 o 
 -10   8   6       19.26        4.11     14.84 o 
  -9   8   6      330.19      326.39     36.81 o 
  -8   8   6       95.69       90.50     39.52 o 
  -7   8   6      339.74      249.39     27.99 o 
  -6   8   6      608.20      647.57     31.11 o 
  -5   8   6      454.74      439.45     33.63 o 
  -4   8   6      157.19      207.91     30.59 o 
  -3   8   6     3085.65     3211.39     99.21 o 
  -2   8   6      748.28      728.35     23.49 o 
  -1   8   6      535.08      581.80     20.47 o 
   0   8   6      611.40      583.30     33.34 o 
   1   8   6     2128.79     2102.20     60.07 o 
   2   8   6     1520.01     1435.12     52.97 o 
   3   8   6       93.10       91.97     33.38 o 
   4   8   6        6.16        2.92     15.05 o 
   5   8   6       59.93       53.62     21.76 o 
   6   8   6      215.11      184.36     58.05 o 
   7   8   6      735.23      651.98     35.78 o 
   8   8   6      441.26      392.92     47.33 o 
 -12   9   6        1.33       19.15     22.86 o 
 -11   9   6       16.00       19.59     18.41 o 
 -10   9   6      128.05       97.67     56.70 o 
  -9   9   6     1382.88     1420.66     71.88 o 
  -8   9   6      933.18      882.79     53.95 o 
  -7   9   6      133.40      143.48     53.22 o 
  -6   9   6      875.27      866.20     38.82 o 
  -5   9   6     2415.16     2441.27     79.15 o 
  -4   9   6       82.09       86.65     35.09 o 
  -3   9   6      470.44      469.76     22.78 o 
  -2   9   6      974.52     1037.42     33.47 o 
  -1   9   6      466.53      457.85     23.13 o 
   0   9   6     1802.24     1748.05     67.29 o 
   1   9   6      379.99      384.49     29.26 o 
   2   9   6        7.11       13.06     15.01 o 
   3   9   6      586.73      578.28     29.62 o 
   4   9   6     1167.53     1176.26     49.47 o 
   5   9   6      335.79      246.03     77.80 o 
   6   9   6       92.39       86.90     31.77 o 
   7   9   6      276.35      213.75     79.88 o 
 -11  10   6      139.81       95.59     46.35 o 
 -10  10   6       29.65       29.25     33.26 o 
  -9  10   6      446.56      461.92     41.59 o 
  -8  10   6      628.54      629.51     65.73 o 
  -7  10   6      345.32      225.64     70.85 o 
  -6  10   6     1223.92     1131.90     48.74 o 
  -5  10   6      157.71      105.21     40.30 o 
  -4  10   6      193.14      178.72     20.29 o 
  -3  10   6     1595.54     1649.52     58.00 o 
  -2  10   6     2200.09     2074.36    123.83 o 
  -1  10   6       44.57       50.34     22.94 o 
   0  10   6      522.96      453.24     24.91 o 
   1  10   6      888.02      877.14     28.24 o 
   2  10   6      509.63      484.21     25.11 o 
   3  10   6        5.42        0.95     17.18 o 
   4  10   6      281.97      217.73     77.88 o 
   5  10   6       54.45       38.66     18.52 o 
   6  10   6       21.72       25.05     18.15 o 
   7  10   6      856.59      879.77     47.35 o 
 -10  11   6      172.05      131.85     78.26 o 
  -9  11   6      360.13      406.57     56.84 o 
  -8  11   6       28.75       19.30     16.97 o 
  -7  11   6       79.95       54.58     28.67 o 
  -6  11   6       71.34       99.56     37.25 o 
  -5  11   6     1143.39     1052.55     48.80 o 
  -4  11   6       22.33       16.32     17.26 o 
  -3  11   6       23.13       26.11     14.26 o 
  -2  11   6      986.81      995.57     56.06 o 
  -1  11   6      167.21      161.92     52.15 o 
   0  11   6      410.70      363.26     41.79 o 
   1  11   6      396.89      349.36     41.74 o 
   2  11   6        8.11       15.27     19.38 o 
   3  11   6       11.97       18.39     10.61 o 
   4  11   6      195.21      162.57     48.13 o 
   5  11   6      601.04      571.07     35.08 o 
   6  11   6       88.50       52.30     32.85 o 
  -9  12   6      326.87      367.79     50.47 o 
  -8  12   6      110.74       74.93     47.58 o 
  -7  12   6      433.41      397.94     37.15 o 
  -6  12   6      305.84      281.04     37.74 o 
  -5  12   6       60.34       41.71     29.02 o 
  -4  12   6      123.15      103.31     41.21 o 
  -3  12   6      155.16      167.19     71.49 o 
  -2  12   6       28.08       13.97     21.46 o 
  -1  12   6       84.96       51.27     47.00 o 
   0  12   6       89.49       59.78     28.62 o 
   1  12   6      133.16       59.19     23.40 o 
   2  12   6      635.32      574.24     40.50 o 
   3  12   6      734.67      705.27     39.43 o 
   4  12   6      164.20      109.04     46.81 o 
   5  12   6       20.77       11.95     18.88 o 
  -8  13   6      313.01      321.12     56.50 o 
  -7  13   6      289.81      239.05     43.08 o 
  -6  13   6       13.33       14.39     13.60 o 
  -5  13   6       48.41       42.11     21.78 o 
  -4  13   6      553.23      539.02     51.83 o 
  -3  13   6      182.23      136.50    103.60 o 
  -2  13   6       17.32       12.21     25.65 o 
  -1  13   6        6.88       17.20     16.64 o 
   0  13   6      206.37      163.64     66.46 o 
   1  13   6      324.83      256.56     94.86 o 
   2  13   6      442.35      435.37     47.25 o 
   3  13   6        1.81       19.56     22.82 o 
  -6  14   6      256.49      259.49     40.49 o 
  -5  14   6      148.29      133.37     71.96 o 
  -4  14   6       25.85       30.27     22.31 o 
  -3  14   6      140.70      113.01     71.85 o 
  -2  14   6       22.02       14.79     18.57 o 
  -1  14   6      108.02       86.40     35.90 o 
   0  14   6      241.50      190.68     86.08 o 
   1  14   6       32.67       25.29     21.48 o 
   2  14   6      176.81      140.13     61.72 o 
 -14   1   7        2.86       10.66     18.39 o 
 -13   1   7       27.14       18.98     13.87 o 
 -12   1   7       23.45       23.89     16.76 o 
 -11   1   7        1.81        6.71     13.83 o 
 -10   1   7        7.97        8.64      8.09 o 
  -9   1   7      142.60      103.43     37.48 o 
  -8   1   7      257.89      247.46     18.03 o 
  -7   1   7        1.28       12.54     10.20 o 
  -6   1   7        3.77       15.11      9.60 o 
  -5   1   7      314.82      382.21     24.31 o 
  -4   1   7      150.42      153.92     15.31 o 
  -3   1   7        4.51       13.10     10.23 o 
  -2   1   7      219.56      245.19     19.24 o 
  -1   1   7      199.64      208.97      9.69 o 
   0   1   7        9.34       15.75      7.56 o 
   1   1   7       11.22        9.90      6.03 o 
   2   1   7     1019.16      970.82     21.15 o 
   3   1   7       13.88       13.70      7.42 o 
   4   1   7       73.62       49.72     16.19 o 
   5   1   7        1.07        6.65     10.34 o 
   6   1   7      196.07      202.32     83.37 o 
   7   1   7       62.04       36.63     18.66 o 
   8   1   7       97.61       93.71     41.56 o 
   9   1   7        2.62       19.61     24.01 o 
 -14   2   7       31.95       21.02     17.23 o 
 -13   2   7       27.20       20.40     17.34 o 
 -12   2   7        0.98       -0.80     17.78 o 
 -11   2   7     1389.05     1385.08     56.24 o 
 -10   2   7      898.82      972.27     47.01 o 
  -9   2   7      250.85      251.74     20.69 o 
  -8   2   7       15.90       21.21     14.12 o 
  -7   2   7      989.50     1006.74     24.18 o 
  -6   2   7      259.06      260.14     22.82 o 
  -5   2   7      803.78      800.56     26.96 o 
  -4   2   7      190.07      161.13     16.16 o 
  -3   2   7      672.96      726.13     18.43 o 
  -2   2   7      239.21      243.72     12.43 o 
  -1   2   7     5252.98     5444.15    126.07 o 
   0   2   7      804.22      829.42     41.62 o 
   1   2   7       72.41       59.15     14.54 o 
   2   2   7      426.12      451.78     14.73 o 
   3   2   7     1867.45     1746.20     42.65 o 
   4   2   7        1.31        3.05     15.35 o 
   5   2   7       15.80       28.51     13.78 o 
   6   2   7      892.78      781.93     70.40 o 
   7   2   7       38.94       41.40     26.98 o 
   8   2   7       49.61       55.00     32.06 o 
   9   2   7     1030.00      997.37     59.79 o 
 -14   3   7      445.03      486.72     38.09 o 
 -13   3   7      139.49      120.42     56.48 o 
 -12   3   7       33.40       32.81     31.34 o 
 -11   3   7      148.65      130.70     76.52 o 
 -10   3   7      662.40      642.65     33.37 o 
  -9   3   7      877.26      845.04     59.30 o 
  -8   3   7     1824.06     1839.38     62.34 o 
  -7   3   7       42.26       45.96     17.78 o 
  -6   3   7        3.70        3.84      5.72 o 
  -5   3   7     2052.18     2010.91     43.08 o 
  -4   3   7     1715.58     1716.67     34.45 o 
  -3   3   7      255.21      274.23     13.79 o 
  -2   3   7      110.63       98.03     31.35 o 
  -1   3   7      373.31      345.13     19.17 o 
   0   3   7     3264.09     3485.88     71.76 o 
   1   3   7      235.77      221.68     19.18 o 
   2   3   7     1054.42     1044.44     31.75 o 
   3   3   7      314.48      277.13     19.42 o 
   4   3   7       47.93       48.42     21.42 o 
   5   3   7      343.05      334.09     47.46 o 
   6   3   7     2414.25     2507.23    117.34 o 
   7   3   7      151.13       91.75     56.73 o 
   8   3   7        2.52       14.67     32.72 o 
 -13   4   7      366.20      249.72    194.92 o 
 -12   4   7       69.57       52.66     37.21 o 
 -11   4   7      173.65      177.13     87.97 o 
 -10   4   7      244.55      233.18     65.18 o 
  -9   4   7        4.17       -3.04     21.52 o 
  -8   4   7       12.10       21.65     20.43 o 
  -7   4   7      328.25      351.77     67.58 o 
  -6   4   7        7.60       11.40      7.80 o 
  -5   4   7      762.91      732.36     17.10 o 
  -4   4   7       50.89       60.27     14.25 o 
  -3   4   7       33.20       34.01     14.03 o 
  -2   4   7      654.22      614.45     26.17 o 
  -1   4   7      823.90      841.42     47.34 o 
   0   4   7      870.45      905.16     26.32 o 
   1   4   7       26.78       19.32      9.50 o 
   2   4   7      196.42      180.02     24.21 o 
   3   4   7     1370.76     1376.23     69.71 o 
   4   4   7        3.24        8.00     12.37 o 
   5   4   7       15.21       24.48     16.49 o 
   6   4   7        6.40        8.62     16.10 o 
   7   4   7       35.66       31.23     26.87 o 
   8   4   7        7.37       29.35     28.94 o 
 -13   5   7        7.89       25.95     24.97 o 
 -12   5   7       72.77       68.67     56.79 o 
 -11   5   7      166.18      137.61     77.01 o 
 -10   5   7      327.91      331.65     27.32 o 
  -9   5   7      902.50      920.07     48.04 o 
  -8   5   7      690.15      663.16     31.59 o 
  -7   5   7      606.97      570.93     43.71 o 
  -6   5   7      775.01      802.95     35.83 o 
  -5   5   7     1165.56     1073.92     28.20 o 
  -4   5   7      747.72      739.54     19.05 o 
  -3   5   7      335.67      334.54     14.86 o 
  -2   5   7      113.38      124.83     17.08 o 
  -1   5   7       33.09       44.54     16.82 o 
   0   5   7       26.65       37.40     17.65 o 
   1   5   7        9.32       16.77     10.42 o 
   2   5   7      191.89      161.09     42.73 o 
   3   5   7       96.62      107.30     28.75 o 
   4   5   7      368.50      348.98     27.16 o 
   5   5   7     1042.49      960.69     56.61 o 
   6   5   7      191.48      220.74     40.25 o 
   7   5   7      518.28      544.56     43.41 o 
   8   5   7      295.02      209.81     97.28 o 
 -13   6   7      220.24      150.28     77.63 o 
 -12   6   7      871.89      927.90     77.46 o 
 -11   6   7      119.11      107.77     45.64 o 
 -10   6   7       61.74       46.38     42.00 o 
  -9   6   7      732.57      843.89     59.44 o 
  -8   6   7      581.06      599.46     47.91 o 
  -7   6   7       26.54       26.69     18.36 o 
  -6   6   7       35.03       28.46     10.54 o 
  -5   6   7      248.33      284.82     24.40 o 
  -4   6   7       11.36        8.54      9.80 o 
  -3   6   7     1493.09     1547.78     63.01 o 
  -2   6   7      247.07      253.70     12.93 o 
  -1   6   7       17.98        9.59     12.44 o 
   0   6   7      986.63      910.36     31.43 o 
   1   6   7     1353.12     1300.11     73.96 o 
   2   6   7      366.97      363.32     20.71 o 
   3   6   7      200.81      204.87     63.88 o 
   4   6   7      352.75      367.90     26.87 o 
   5   6   7      542.68      573.17     42.28 o 
   6   6   7       13.21       16.29     11.36 o 
   7   6   7      197.09      126.02     73.08 o 
   8   6   7      114.31       87.16     59.38 o 
 -12   7   7      405.91      486.09    108.11 o 
 -11   7   7       56.86       47.11     32.90 o 
 -10   7   7      788.89      780.88     49.23 o 
  -9   7   7      242.81      248.15     32.26 o 
  -8   7   7      188.67      171.34     74.63 o 
  -7   7   7      211.39      246.83     32.91 o 
  -6   7   7     2241.68     2470.85     63.50 o 
  -5   7   7     1145.10     1169.23     33.96 o 
  -4   7   7       56.17       30.70     12.86 o 
  -3   7   7      741.40      783.51     33.13 o 
  -2   7   7     4272.08     4242.79    126.21 o 
  -1   7   7      231.27      226.86     71.13 o 
   0   7   7      597.81      551.78     35.17 o 
   1   7   7        1.11       -3.64     18.32 o 
   2   7   7       14.89       11.38     12.81 o 
   3   7   7      690.10      665.45     45.45 o 
   4   7   7     1642.89     1673.51     95.39 o 
   5   7   7       24.94       20.64     14.87 o 
   6   7   7       64.77       52.67     22.94 o 
   7   7   7     1422.01     1391.41     74.96 o 
 -12   8   7      411.01      409.58     42.11 o 
 -11   8   7      484.74      488.37     44.57 o 
 -10   8   7      305.76      285.93     50.58 o 
  -9   8   7     1020.28     1041.98     58.20 o 
  -8   8   7      479.08      464.85     32.96 o 
  -7   8   7       20.19       18.90     28.08 o 
  -6   8   7      342.31      341.11     36.56 o 
  -5   8   7       15.57       24.71     18.23 o 
  -4   8   7       85.53       70.78     24.81 o 
  -3   8   7     4585.13     4734.41     93.08 o 
  -2   8   7      379.00      382.00     43.06 o 
  -1   8   7       64.34       65.25     33.74 o 
   0   8   7     1655.00     1587.27     44.93 o 
   1   8   7     4483.70     4597.11    106.32 o 
   2   8   7      457.07      437.96     27.18 o 
   3   8   7       91.24       71.12     27.07 o 
   4   8   7      634.20      658.62     35.53 o 
   5   8   7      127.25      103.08     36.29 o 
   6   8   7       24.12       10.81     13.38 o 
   7   8   7      346.44      378.54     80.44 o 
 -11   9   7       65.24       32.06     37.62 o 
 -10   9   7      101.54       61.18     54.93 o 
  -9   9   7      321.91      354.01     31.91 o 
  -8   9   7      712.17      847.69     54.90 o 
  -7   9   7      770.34      824.27     45.76 o 
  -6   9   7      985.81      996.12     55.81 o 
  -5   9   7      259.81      291.15     34.33 o 
  -4   9   7     2399.44     2352.36     86.57 o 
  -3   9   7      560.68      549.03     37.35 o 
  -2   9   7     1183.33     1233.15     83.88 o 
  -1   9   7      322.86      305.97     41.52 o 
   0   9   7      125.02       84.41     32.43 o 
   1   9   7        2.68       -0.06     13.68 o 
   2   9   7      275.39      266.39     24.41 o 
   3   9   7      342.60      225.93     70.25 o 
   4   9   7      704.36      697.26     34.14 o 
   5   9   7     1219.66     1164.20     52.48 o 
   6   9   7      101.88       74.25     34.82 o 
 -10  10   7     1408.76     1388.74    102.05 o 
  -9  10   7     1028.56      953.12     49.63 o 
  -8  10   7      379.74      391.77     51.81 o 
  -7  10   7     1306.91     1355.98     56.18 o 
  -6  10   7      403.77      378.47     31.34 o 
  -5  10   7       82.20       55.95     19.79 o 
  -4  10   7      149.65      150.64     65.10 o 
  -3  10   7      575.68      612.85     43.67 o 
  -2  10   7      377.22      400.28     54.93 o 
  -1  10   7     2267.75     2131.19     93.32 o 
   0  10   7      966.92      977.16     49.99 o 
   1  10   7     1690.59     1724.41     68.87 o 
   2  10   7     2613.60     2679.85    107.07 o 
   3  10   7     1557.34     1558.20     69.03 o 
   4  10   7      873.22      849.13     38.10 o 
   5  10   7      147.37       95.99     46.73 o 
  -9  11   7        7.16       23.22     23.23 o 
  -8  11   7      412.52      403.88     40.87 o 
  -7  11   7     1342.47     1379.64     63.47 o 
  -6  11   7     1177.24     1158.99     52.68 o 
  -5  11   7     2049.53     1935.63     91.79 o 
  -4  11   7     1763.63     1748.58     85.78 o 
  -3  11   7     1030.37      950.03     64.93 o 
  -2  11   7      444.94      427.90     50.41 o 
  -1  11   7      169.76      132.42     70.24 o 
   0  11   7      512.19      474.70     40.02 o 
   1  11   7       73.15       48.28     26.54 o 
   2  11   7      556.48      538.49     39.12 o 
   3  11   7      948.40      908.41     54.76 o 
   4  11   7      554.80      568.91     32.12 o 
  -8  12   7       98.21       61.63     27.70 o 
  -7  12   7      668.75      655.15     68.94 o 
  -6  12   7       32.60       11.57     20.19 o 
  -5  12   7      258.02      205.56    108.66 o 
  -4  12   7      131.07      104.00     54.25 o 
  -3  12   7       52.43       36.69     23.59 o 
  -2  12   7      550.33      546.67     43.74 o 
  -1  12   7     2096.09     2036.25     85.28 o 
   0  12   7      880.94      783.80     49.00 o 
   1  12   7      167.52      131.07     57.98 o 
   2  12   7      811.80      775.25     54.26 o 
   3  12   7     1083.04     1086.24     53.25 o 
  -6  13   7      445.47      380.76     52.41 o 
  -5  13   7      772.27      799.72     69.50 o 
  -4  13   7     2374.81     2235.29    122.63 o 
  -3  13   7      831.37      842.02     95.36 o 
  -2  13   7      219.48      183.03     70.62 o 
  -1  13   7      367.37      381.49     42.73 o 
   0  13   7      433.07      401.60     52.38 o 
   1  13   7       29.99       -0.81     27.14 o 
 -13   0   8       11.96       -5.90     39.05 o 
 -12   0   8        8.30       30.95     34.07 o 
 -11   0   8      250.90      176.60    108.56 o 
 -10   0   8      113.26       99.70     43.08 o 
  -9   0   8     2050.78     2198.79     90.27 o 
  -8   0   8     1855.01     1951.38     94.47 o 
  -7   0   8     1337.74     1343.63     76.90 o 
  -6   0   8     2303.84     2368.78    147.90 o 
  -5   0   8     2026.77     1966.87     90.75 o 
  -4   0   8      626.37      708.09     45.36 o 
  -3   0   8       82.37       64.41     25.27 o 
  -2   0   8     2563.50     2575.02     98.46 o 
  -1   0   8     1453.07     1501.71     48.07 o 
   0   0   8      609.15      620.28     39.39 o 
   1   0   8     2846.87     2883.69    114.98 o 
   2   0   8      255.90      269.61     24.82 o 
   3   0   8      274.96      339.55    144.48 o 
   4   0   8     4292.28     4534.66    171.46 o 
   5   0   8     1339.21     1630.81    117.73 o 
   7   0   8      906.15      893.47     89.07 o 
 -13   1   8      483.04      459.79     43.77 o 
 -12   1   8     1731.21     1824.18     81.48 o 
 -11   1   8     1934.33     2079.17     78.69 o 
 -10   1   8      285.81      236.06     26.40 o 
  -9   1   8      389.46      436.78     20.39 o 
  -8   1   8      588.70      632.18     27.25 o 
  -7   1   8        3.98        8.76      8.72 o 
  -6   1   8     1126.53     1122.23     29.85 o 
  -5   1   8       11.75       19.79     11.76 o 
  -4   1   8      439.43      422.55     25.62 o 
  -3   1   8     5682.51     5982.44     58.91 o 
  -2   1   8     3879.62     4172.08     91.81 o 
  -1   1   8     2262.72     2454.54     52.47 o 
   0   1   8     1605.02     1647.01     47.55 o 
   1   1   8     4260.46     4431.42    130.71 o 
   2   1   8     2514.96     2427.82     61.20 o 
   3   1   8       40.08       47.89     25.03 o 
   4   1   8      172.35      132.90     39.77 o 
   5   1   8      591.27      587.21     64.13 o 
   6   1   8      111.79       94.43     42.99 o 
   7   1   8      999.44     1050.87     73.46 o 
 -13   2   8       64.84       43.04     45.47 o 
 -12   2   8      218.02      175.56     37.35 o 
 -11   2   8      776.08      762.31     45.23 o 
 -10   2   8     1148.22     1180.87     61.95 o 
  -9   2   8     1706.50     1662.14    121.81 o 
  -8   2   8     1109.21     1204.63     67.78 o 
  -7   2   8     1157.67     1179.78     67.29 o 
  -6   2   8     5899.90     6111.58    186.91 o 
  -5   2   8     1096.68     1058.66     40.13 o 
  -4   2   8      935.48      949.15     34.67 o 
  -3   2   8     1033.05      957.74     39.77 o 
  -2   2   8       11.93       17.27     12.45 o 
  -1   2   8       64.23       44.58     20.72 o 
   0   2   8      215.37      226.05     20.45 o 
   1   2   8      223.70      200.79     16.60 o 
   2   2   8     1027.12     1045.47     38.68 o 
   3   2   8     1142.74     1115.04     53.64 o 
   4   2   8     3001.25     2877.98     93.69 o 
   5   2   8     3783.58     3502.28    128.25 o 
   6   2   8      349.55      319.20     95.37 o 
   7   2   8     1075.15      980.82     68.41 o 
 -13   3   8     1029.43      952.74     88.87 o 
 -12   3   8      174.92      119.14     77.53 o 
 -11   3   8      836.72      825.19     48.71 o 
 -10   3   8      734.98      804.39     51.83 o 
  -9   3   8      197.28      240.12     31.72 o 
  -8   3   8       24.80       25.38     16.52 o 
  -7   3   8       32.54       35.61     21.02 o 
  -6   3   8      210.43      206.92     21.00 o 
  -5   3   8      982.59      957.38     31.13 o 
  -4   3   8     1650.40     1684.56     53.58 o 
  -3   3   8     1077.68     1150.32     47.12 o 
  -2   3   8      355.35      367.77     22.83 o 
  -1   3   8     3489.16     3791.02    113.07 o 
   0   3   8     1281.76     1268.89     41.90 o 
   1   3   8       88.50      100.77     34.58 o 
   2   3   8     1650.13     1603.11     63.10 o 
   3   3   8      668.33      614.00     37.74 o 
   4   3   8      167.26      129.36     48.70 o 
   5   3   8      345.10      277.19     36.17 o 
   6   3   8       36.81       27.44     19.17 o 
   7   3   8      106.99       88.12     47.70 o 
 -12   4   8      110.30       62.81     50.85 o 
 -11   4   8      550.34      594.34     45.94 o 
 -10   4   8      940.51      972.56     56.41 o 
  -9   4   8      362.98      401.24     44.00 o 
  -8   4   8     2766.22     2809.22    113.46 o 
  -7   4   8     2331.09     2367.03     73.80 o 
  -6   4   8      859.90      920.40     38.56 o 
  -5   4   8     1080.05     1099.46     37.39 o 
  -4   4   8     1543.21     1550.90     44.54 o 
  -3   4   8     1411.56     1518.92     53.76 o 
  -2   4   8        6.56        8.02     12.17 o 
  -1   4   8      578.87      571.05     25.06 o 
   0   4   8      284.23      287.48     24.67 o 
   1   4   8      294.29      306.74     20.60 o 
   2   4   8     2550.67     2629.44     76.42 o 
   3   4   8     1689.90     1599.87     99.59 o 
   4   4   8      568.05      554.89     29.35 o 
   5   4   8      325.60      263.43     29.30 o 
   6   4   8     2953.74     2735.99    171.82 o 
   7   4   8     1362.89     1240.38    128.87 o 
 -12   5   8      176.52      119.88     71.06 o 
 -11   5   8      346.99      292.73     98.64 o 
 -10   5   8     1063.21     1132.56     94.23 o 
  -9   5   8      753.86      815.43     44.80 o 
  -8   5   8       10.48       -9.06     17.64 o 
  -7   5   8       93.18       75.66     26.76 o 
  -6   5   8       23.90       10.81     12.08 o 
  -5   5   8     1169.65     1173.25     35.16 o 
  -4   5   8     1831.11     1940.01     78.87 o 
  -3   5   8      312.86      313.89     29.13 o 
  -2   5   8      542.90      482.84     20.61 o 
  -1   5   8     3097.98     3149.08     80.81 o 
   0   5   8     3530.50     3671.63     81.00 o 
   1   5   8      916.52      881.98     28.91 o 
   2   5   8      206.59      190.24     63.43 o 
   3   5   8      831.53      842.15     37.03 o 
   4   5   8      386.02      350.45     36.19 o 
   5   5   8      205.65      169.12     77.44 o 
   6   5   8      242.56      164.78     77.71 o 
 -12   6   8        0.34       20.17     21.40 o 
 -11   6   8      467.16      422.38     36.10 o 
 -10   6   8      259.03      185.41    100.22 o 
  -9   6   8      370.54      423.16     33.95 o 
  -8   6   8      752.13      792.71     60.26 o 
  -7   6   8      596.83      664.80     39.51 o 
  -6   6   8      677.14      730.50     27.58 o 
  -5   6   8      488.69      506.00     22.03 o 
  -4   6   8     1168.23     1198.00     34.67 o 
  -3   6   8     1077.16     1092.94     42.78 o 
  -2   6   8        3.67       11.74     12.92 o 
  -1   6   8       80.09       71.94     26.97 o 
   0   6   8      295.79      256.92     34.81 o 
   1   6   8        3.89       -0.06     14.61 o 
   2   6   8      858.06      852.59     36.21 o 
   3   6   8      996.76     1026.77     40.31 o 
   4   6   8       32.71       24.93     15.94 o 
   5   6   8      349.53      249.40     95.30 o 
   6   6   8     1859.07     1697.99    110.59 o 
 -11   7   8      487.40      494.05     45.83 o 
 -10   7   8      420.01      376.71     48.18 o 
  -9   7   8      606.97      705.82     50.22 o 
  -8   7   8      170.46      173.35     96.80 o 
  -7   7   8       65.50       51.88     27.41 o 
  -6   7   8        2.61        6.47     11.91 o 
  -5   7   8      271.65      305.78     30.41 o 
  -4   7   8      800.94      742.54     38.43 o 
  -3   7   8       47.88       45.18     27.53 o 
  -2   7   8      914.84      868.22    125.84 o 
  -1   7   8     1779.14     1850.90     89.76 o 
   0   7   8     1256.71     1314.44     52.61 o 
   1   7   8      426.22      431.77     28.12 o 
   2   7   8      373.73      402.92     39.52 o 
   3   7   8     1060.50     1032.35     67.05 o 
   4   7   8       58.43       41.36     24.47 o 
   5   7   8       22.52       25.53     16.50 o 
 -11   8   8      256.96      149.93     98.78 o 
 -10   8   8       72.56       49.98     34.69 o 
  -9   8   8      258.74      208.31    107.50 o 
  -8   8   8      301.37      334.82     27.73 o 
  -7   8   8      701.46      644.57     45.29 o 
  -6   8   8      430.38      431.36     28.40 o 
  -5   8   8     2490.07     2483.57    106.68 o 
  -4   8   8      701.49      652.25     55.53 o 
  -3   8   8      230.81      265.64    109.39 o 
  -2   8   8     1169.81     1108.06     63.27 o 
  -1   8   8      123.25      110.95     53.75 o 
   0   8   8        0.50       11.30     19.34 o 
   1   8   8      388.59      411.64     31.25 o 
   2   8   8        9.41        7.89     14.45 o 
   3   8   8      283.78      283.26     37.22 o 
   4   8   8     1326.65     1274.01     59.13 o 
   5   8   8      351.03      334.44     50.50 o 
 -10   9   8       52.13       38.94     30.39 o 
  -9   9   8       42.98       27.09     27.81 o 
  -8   9   8      861.52      909.20     52.98 o 
  -7   9   8      160.77      119.91     58.54 o 
  -6   9   8       36.20       26.54     25.80 o 
  -5   9   8       11.78       16.23     19.28 o 
  -4   9   8      214.17      191.56     88.81 o 
  -3   9   8      753.87      712.45     47.08 o 
  -2   9   8     2514.07     2358.06    104.62 o 
  -1   9   8       11.76        1.37     19.24 o 
   0   9   8      183.19      147.26     76.87 o 
   1   9   8     2032.53     1953.18    126.34 o 
   2   9   8      559.00      526.61     36.15 o 
   3   9   8      184.12      111.32     50.54 o 
   4   9   8      425.95      330.02     42.65 o 
  -9  10   8      107.08       77.68     65.65 o 
  -8  10   8      147.40       85.10     72.31 o 
  -7  10   8       21.12       15.15     32.44 o 
  -6  10   8      499.02      440.39     53.62 o 
  -5  10   8      845.16      875.84     55.82 o 
  -4  10   8       65.17       46.66     30.44 o 
  -3  10   8       21.28       12.28     20.77 o 
  -2  10   8       95.94       78.90     54.46 o 
  -1  10   8      909.41      892.94     58.25 o 
   0  10   8       43.25       24.63     21.60 o 
   1  10   8       29.84       28.97     22.47 o 
   2  10   8       55.35       38.94     21.96 o 
   3  10   8       26.02        7.71     22.17 o 
  -7  11   8       46.63       42.15     29.64 o 
  -6  11   8       37.22       41.88     31.91 o 
  -5  11   8      193.14      191.53     96.82 o 
  -4  11   8      124.79       93.00     50.86 o 
  -3  11   8      411.86      352.72     68.81 o 
  -2  11   8      215.29      176.01     90.21 o 
  -1  11   8       40.68       25.06     22.61 o 
   0  11   8      114.16       59.52     32.37 o 
   1  11   8      395.93      329.33     73.30 o 
  -5  12   8       22.91       18.84     20.93 o 
  -4  12   8      133.40       67.24     91.00 o 
  -3  12   8      189.25      147.27     74.22 o 
  -2  12   8      613.38      465.80     98.22 o 
  -1  12   8       30.21       25.29     18.43 o 
 -12   1   9       75.91       35.85     52.71 o 
 -11   1   9      491.81      413.35     50.44 o 
 -10   1   9        2.26       -3.10     34.46 o 
  -9   1   9        1.31      -20.04     21.88 o 
  -8   1   9       11.90       15.24     13.58 o 
  -7   1   9       15.12       20.43     17.24 o 
  -6   1   9      102.19       93.71     50.87 o 
  -5   1   9       38.84       15.95     16.84 o 
  -4   1   9      293.51      325.66     24.47 o 
  -3   1   9      808.42      784.34     35.14 o 
  -2   1   9      816.19      803.27     28.18 o 
  -1   1   9      214.68      156.37     56.79 o 
   0   1   9       41.09       44.75     17.99 o 
   1   1   9       70.34       57.31     29.62 o 
   2   1   9        3.03       14.98     23.06 o 
   3   1   9      611.33      606.24     54.13 o 
   4   1   9       82.51       40.95     43.32 o 
   5   1   9      159.27      110.06     65.21 o 
 -12   2   9       17.12       15.12     35.68 o 
 -11   2   9      403.58      379.28     49.56 o 
 -10   2   9        0.42       -2.12     17.26 o 
  -9   2   9        0.86       10.59     13.69 o 
  -8   2   9       48.24       49.42     30.33 o 
  -7   2   9      671.24      673.24     50.80 o 
  -6   2   9       95.98       61.20     26.95 o 
  -5   2   9      130.50      101.82     64.12 o 
  -4   2   9      859.47      830.99     38.10 o 
  -3   2   9        1.85       -0.61     13.64 o 
  -2   2   9       28.48       16.82     19.64 o 
  -1   2   9       18.52        2.77     12.50 o 
   0   2   9      393.10      428.59     35.18 o 
   1   2   9       79.22       69.36     25.97 o 
   2   2   9      291.06      318.01     39.52 o 
   3   2   9        0.92       30.47     43.34 o 
   4   2   9      141.75      129.08     47.62 o 
   5   2   9      402.65      340.12     53.11 o 
 -12   3   9       34.23       13.85     34.10 o 
 -11   3   9       65.48       67.20     29.49 o 
 -10   3   9      890.94      857.61     52.84 o 
  -9   3   9       46.26       45.86     32.85 o 
  -8   3   9        1.81       12.95     14.68 o 
  -7   3   9      500.39      510.10     35.69 o 
  -6   3   9       15.44       17.85     21.46 o 
  -5   3   9       67.27       74.73     46.12 o 
  -4   3   9        8.24       12.81     12.74 o 
  -3   3   9        5.06       13.15     11.24 o 
  -2   3   9       85.81       73.96     29.55 o 
  -1   3   9      808.47      838.51     38.90 o 
   0   3   9      289.02      299.10     31.18 o 
   1   3   9       37.87       33.17     21.29 o 
   2   3   9      364.11      376.96     39.08 o 
   3   3   9      876.64     1012.00     76.23 o 
   4   3   9       17.18       25.10     22.10 o 
   5   3   9      375.28      215.58     77.50 o 
 -11   4   9       50.65       44.23     21.56 o 
 -10   4   9       62.55       41.92     31.70 o 
  -9   4   9      127.41       71.90     46.36 o 
  -8   4   9       22.78       26.74     18.86 o 
  -7   4   9      191.38      205.78     35.30 o 
  -6   4   9      102.75       71.01     26.68 o 
  -5   4   9       84.13       83.95     47.80 o 
  -4   4   9      876.50      843.89     45.38 o 
  -3   4   9      280.90      282.35     45.86 o 
  -2   4   9      144.68      120.40     38.59 o 
  -1   4   9      161.99      145.49     56.47 o 
   0   4   9       32.41       48.00     20.20 o 
   1   4   9       90.46       59.51     26.13 o 
   2   4   9       63.41       61.17     20.94 o 
   3   4   9      115.01      105.88     51.71 o 
   4   4   9      369.40      354.27     51.10 o 
   5   4   9      270.75      177.89     92.84 o 
 -11   5   9       96.58       58.40     38.20 o 
 -10   5   9      368.58      358.88     41.09 o 
  -9   5   9      165.38      129.54     67.61 o 
  -8   5   9      395.85      405.05     38.49 o 
  -7   5   9       11.75       11.43     11.67 o 
  -6   5   9       38.43       40.41     21.25 o 
  -5   5   9        2.01       14.12     18.81 o 
  -4   5   9       10.86       11.57     17.25 o 
  -3   5   9      129.12      144.42     68.23 o 
  -2   5   9      359.50      361.14     75.58 o 
  -1   5   9      183.01      157.00     57.22 o 
   0   5   9      279.53      272.69     32.61 o 
   1   5   9      575.90      557.48     47.95 o 
   2   5   9      542.76      491.43     38.01 o 
   3   5   9      338.34      229.22     65.64 o 
   4   5   9      150.72      100.94     49.93 o 
 -10   6   9      157.36      106.96     85.64 o 
  -9   6   9      361.90      373.52     29.79 o 
  -8   6   9       63.91       31.89     25.12 o 
  -7   6   9      289.39      257.28     58.20 o 
  -6   6   9     1461.99     1421.01    115.63 o 
  -5   6   9     1920.01     1861.81     97.94 o 
  -4   6   9      129.71      105.30     45.94 o 
  -3   6   9      209.60      183.24     80.91 o 
  -2   6   9     1223.25     1293.66    124.28 o 
  -1   6   9      341.09      334.58     59.74 o 
   0   6   9       39.19       42.72     14.81 o 
   1   6   9       28.94       23.72     12.28 o 
   2   6   9        0.86        8.86     15.65 o 
   3   6   9      322.61      322.18     32.97 o 
   4   6   9      788.38      786.44     57.11 o 
 -10   7   9      496.82      451.88     48.27 o 
  -9   7   9     1151.38     1134.80    101.03 o 
  -8   7   9      627.83      635.67     77.14 o 
  -7   7   9      203.82      155.65    104.39 o 
  -6   7   9       16.40       11.66     22.21 o 
  -5   7   9      249.17      197.45     88.03 o 
  -4   7   9      108.77       80.79     51.74 o 
  -3   7   9     1211.15     1165.91     67.30 o 
  -2   7   9      940.11     1084.81    146.18 o 
  -1   7   9       17.34       28.94     18.98 o 
   0   7   9     1468.06     1488.94    110.30 o 
   1   7   9     1889.17     1933.99     71.82 o 
   2   7   9      218.24      149.13     72.34 o 
   3   7   9       14.68       14.64     14.85 o 
  -9   8   9      176.31      110.27     57.97 o 
  -8   8   9      136.13       79.17     61.34 o 
  -7   8   9      379.97      302.21    194.67 o 
  -6   8   9      764.58      757.63     54.51 o 
  -5   8   9     1301.69     1450.13    103.59 o 
  -4   8   9       42.83       51.74     29.91 o 
  -3   8   9      359.91      319.58     44.95 o 
  -2   8   9     1521.52     1466.06     83.76 o 
  -1   8   9      188.47      144.31     95.98 o 
   0   8   9       48.02       53.04     34.47 o 
   1   8   9      212.80      156.34     63.17 o 
   2   8   9      180.82       89.11     44.55 o 
  -8   9   9      322.86      310.86     48.27 o 
  -7   9   9      425.91      439.64     49.63 o 
  -6   9   9      214.58      165.97     83.13 o 
  -5   9   9        3.82        5.33     32.75 o 
  -4   9   9        2.72       15.47     34.70 o 
  -3   9   9       73.58       64.78     30.17 o 
  -2   9   9      582.67      524.24     43.56 o 
  -1   9   9       14.14       23.35     18.66 o 
   0   9   9      326.47      345.76     37.35 o 
   1   9   9      672.16      702.87     53.53 o 
  -6  10   9      203.94      150.13     85.74 o 
  -5  10   9      624.76      663.08     84.31 o 
  -4  10   9      959.97      961.47    107.90 o 
  -3  10   9     1612.41     1473.19     85.23 o 
  -2  10   9      253.93      178.24     90.81 o 
  -1  10   9      137.42      100.07     50.58 o 
  -5   0  10      471.55      434.37     37.00 o 
  -4   0  10       22.99       20.58     35.29 o 
  -3   0  10      316.35      301.21     87.41 o 
  -2   0  10     2534.54     2533.26    163.43 o 
  -1   0  10       60.59       79.05     46.46 o 
   0   0  10      563.94      578.49    135.46 o 
   1   0  10     2195.90     2401.77    143.60 o 
   2   0  10     2640.47     2655.69    243.36 o 
   3   0  10       58.45       34.80     45.00 o 
  -8   1  10      746.84      694.53     64.49 o 
  -7   1  10      200.14      185.87     31.07 o 
  -6   1  10      859.45      886.01     71.48 o 
  -5   1  10     2856.82     2977.64    124.09 o 
  -4   1  10      189.32      192.08     57.69 o 
  -3   1  10      348.29      372.61     40.01 o 
  -2   1  10      264.81      212.58     93.18 o 
  -1   1  10       11.39       -6.89     23.42 o 
   0   1  10        0.02        1.32     14.88 o 
   1   1  10      195.02      170.07     84.64 o 
   2   1  10        5.24       20.83     22.59 o 
   3   1  10      338.14      310.06     44.22 o 
 -10   2  10      683.54      703.51     68.68 o 
  -9   2  10      297.05      266.72    103.34 o 
  -8   2  10      223.08      180.72    107.90 o 
  -7   2  10        2.74       10.02     14.41 o 
  -6   2  10       20.73       15.02     26.90 o 
  -5   2  10       60.21       30.36     26.00 o 
  -4   2  10      428.84      438.57     32.02 o 
  -3   2  10       97.72       84.50     45.80 o 
  -2   2  10      491.13      546.20     42.65 o 
  -1   2  10     1903.76     1915.30     93.00 o 
   0   2  10     1501.39     1483.70     74.89 o 
   1   2  10      962.92      970.00     54.91 o 
   2   2  10      389.21      440.05     52.61 o 
   3   2  10      464.74      427.42     73.55 o 
 -10   3  10       26.68       24.56     19.70 o 
  -9   3  10      289.22      280.33     24.22 o 
  -8   3  10      832.73      739.46     58.75 o 
  -7   3  10     1438.60     1362.77     96.95 o 
  -5   3  10      762.26      800.33     67.29 o 
  -4   3  10     1888.83     1921.70    185.16 o 
  -3   3  10     1786.38     1882.77     84.04 o 
  -2   3  10      762.45      713.43     50.43 o 
  -1   3  10       43.43       34.07     18.80 o 
   0   3  10      403.65      330.27     91.36 o 
   1   3  10       98.73       60.78     48.63 o 
   2   3  10      380.46      342.17     69.71 o 
  -9   4  10      595.90      587.91     48.71 o 
  -8   4  10       22.38       18.00     31.36 o 
  -7   4  10      248.95      154.58    141.51 o 
  -6   4  10      154.53      141.19     87.58 o 
  -5   4  10       44.13       22.00     32.41 o 
  -4   4  10     1043.96     1111.91     62.17 o 
  -3   4  10     1297.03     1393.32     73.50 o 
  -2   4  10      693.79      691.41     45.27 o 
  -1   4  10     1088.09     1163.88     52.93 o 
   0   4  10     1625.02     1644.94     79.86 o 
   1   4  10      384.77      360.78     56.46 o 
   2   4  10      289.33      247.28     85.24 o 
  -9   5  10        4.82       -4.85     12.45 o 
  -8   5  10      132.14       78.80     70.61 o 
  -7   5  10     1628.99     1522.81     95.43 o 
  -6   5  10      999.80     1022.54     85.75 o 
  -5   5  10      187.84      110.82     85.17 o 
  -4   5  10      570.97      600.14     58.30 o 
  -3   5  10      882.24      942.20     59.87 o 
  -2   5  10      336.01      353.96     58.73 o 
  -1   5  10       46.66       11.88     20.70 o 
   0   5  10       53.69       25.28     21.40 o 
   1   5  10        9.11       14.13     14.07 o 
  -8   6  10      489.64      406.64     53.51 o 
  -7   6  10      149.76      109.43     92.04 o 
  -6   6  10      116.82      101.75     70.83 o 
  -5   6  10      171.28      134.80     64.49 o 
  -4   6  10      202.39      179.11     86.41 o 
  -3   6  10      198.71      139.77     81.92 o 
  -2   6  10       30.16       45.32     33.55 o 
  -1   6  10      823.38      810.80     73.59 o 
   0   6  10      936.43      911.20     67.14 o 
   1   6  10      360.72      268.30     30.97 o 
  -7   7  10      661.01      503.05     54.68 o 
  -6   7  10      564.00      510.49     93.83 o 
  -5   7  10      341.84      390.67     49.06 o 
  -4   7  10      470.04      437.06     38.06 o 
  -3   7  10      326.73      254.07     87.96 o 
  -2   7  10       94.29       80.62     49.09 o 
  -1   7  10      398.77      396.46     57.52 o 
   0   7  10       23.28       22.10     19.20 o 
  -5   8  10        7.31        6.02     20.87 o 
  -4   8  10       93.75       55.04     30.16 o 
  -3   8  10      196.92      153.72     94.72 o 
  -2   8  10      320.55      283.13    252.94 o 
  -5   1  11      127.54       77.73     64.90 o 
  -4   1  11      111.69       80.66     82.02 o 
  -3   1  11     1184.68     1055.61     68.59 o 
  -2   1  11       16.77       15.52     15.07 o 
  -1   1  11       27.99       10.64     18.58 o 
  -6   2  11      325.46      337.01     40.80 o 
  -5   2  11      238.50      120.53    152.31 o 
  -4   2  11      136.67       97.34    112.41 o 
  -3   2  11      123.22       74.78     89.07 o 
  -2   2  11      116.13       64.29     34.19 o 
  -1   2  11       42.47       46.15     28.65 o 
  -6   3  11       11.47       13.56     18.85 o 
  -5   3  11        6.89       17.00     30.95 o 
  -4   3  11       50.39       60.49     36.63 o 
  -3   3  11       38.88       25.22     35.63 o 
  -2   3  11        7.98       -6.27     47.02 o 
  -5   4  11       20.54       18.49     25.61 o 
  -4   4  11        1.03       23.83     34.29 o 
  -3   4  11       33.28       11.95     32.22 o 
                                                 
